# Supplementary material for: Gut microbiome signatures linked to HIV-1 reservoir size and viremia control
Source: Microbiome. 2022 Apr 11;10:59. doi: 10.1186/s40168-022-01247-6 (PMC9004083; doi:10.1186/s40168-022-01247-6)
Supplement: Supplementary file 3 — Additional file 2: Dataset S1. Longitudinal microbial composition (relative abundance) in viremic controllers and non-controllers analyzed by MetaPhlAn2.0. Dataset S2. Raw bacterial protein counts at baseline in viremic controllers and non-controllers analysed using Scaffold Q+ software v4.9.0. Dataset S3. Raw gene counts at baseline in viremic controllers and non-controllers estimated using RSEM v1.3.0. Dataset S4. Soluble factors (normalized protein expression units) from the Olink inflammation panel at baseline in viremic controllers and non-controllers. Dataset S5. List of transcripts significantly correlated with the Bacteroidales:Clostridiales ratio adjusted for multiple comparisons (spearman’s rho and corresponding q-value<0.05 are reported). Dataset S6. Spearman’s correlation (rho=0.5) between viral reservoir (CA HIV-1 RNA and HIV-1 DNA), bacterial species (Bacteroidales and Clostrdiales), transcripts correlated with the ratio Bacteroidales / Clostridiales and differentially abundant microbial proteins (p<0.025). Dataset S7. Benjamini–Hochberg multiple hypothesis correction for unadjusted p-values ≤ 0.05 (metagenomics and metaproteomics datasets). [file 40168_2022_1247_MOESM3_ESM.xlsx]

## Sheet: Additional Dataset S1
Additional Dataset S1. Longitudinal microbial composition (relative abundance) in viremic controllers and non-controllers analyzed by MetaPhlAn2.0
PatientID	Group	Timepoint	Panel	Kingdom	Phylum	Class	Order	Family	Genus	Species	Abundance
A04	non-controllers	MVA1	1	Bacteria	Firmicutes	Clostridia	Clostridiales	Ruminococcaceae	Subdoligranulum	Subdoligranulum_unclassified	15.2593
A04	non-controllers	MVA1	1	Bacteria	Bacteroidetes	Bacteroidia	Bacteroidales	Prevotellaceae	Prevotella	Prevotella_copri	11.0973
A04	non-controllers	MVA1	1	Bacteria	Firmicutes	Clostridia	Clostridiales	Ruminococcaceae	Faecalibacterium	Faecalibacterium_prausnitzii	7.25111
A04	non-controllers	MVA1	1	Bacteria	Firmicutes	Bacilli	Lactobacillales	Lactobacillaceae	Lactobacillus	Lactobacillus_ruminis	7.10772
A04	non-controllers	MVA1	1	Bacteria	Firmicutes	Erysipelotrichia	Erysipelotrichales	Erysipelotrichaceae	Catenibacterium	Catenibacterium_mitsuokai	6.3869
A04	non-controllers	MVA1	1	Bacteria	Firmicutes	Clostridia	Clostridiales	Lachnospiraceae	Roseburia	Roseburia_inulinivorans	5.8172
A04	non-controllers	MVA1	1	Bacteria	Firmicutes	Bacilli	Lactobacillales	Streptococcaceae	Streptococcus	Streptococcus_thermophilus	5.00526
A04	non-controllers	MVA1	1	Bacteria	Firmicutes	Erysipelotrichia	Erysipelotrichales	Erysipelotrichaceae	Erysipelotrichaceae_noname	Eubacterium_biforme	4.47185
A04	non-controllers	MVA1	1	Bacteria	Firmicutes	Clostridia	Clostridiales	Lachnospiraceae	Dorea	Dorea_longicatena	2.84649
A04	non-controllers	MVA1	1	Bacteria	Bacteroidetes	Bacteroidia	Bacteroidales	Bacteroidaceae	Bacteroides	Bacteroides_ovatus	2.83405
A04	non-controllers	MVA1	1	Bacteria	Firmicutes	Clostridia	Clostridiales	Lachnospiraceae	Coprococcus	Coprococcus_comes	2.51429
A04	non-controllers	MVA1	1	Bacteria	Bacteroidetes	Bacteroidia	Bacteroidales	Porphyromonadaceae	Parabacteroides	Parabacteroides_distasonis	2.45004
A04	non-controllers	MVA1	1	Bacteria	Actinobacteria	Actinobacteria	Coriobacteriales	Coriobacteriaceae	Collinsella	Collinsella_aerofaciens	2.40154
A04	non-controllers	MVA1	1	Bacteria	Firmicutes	Clostridia	Clostridiales	Eubacteriaceae	Eubacterium	Eubacterium_hallii	2.1421
A04	non-controllers	MVA1	1	Bacteria	Firmicutes	Clostridia	Clostridiales	Eubacteriaceae	Eubacterium	Eubacterium_rectale	1.80879
A04	non-controllers	MVA1	1	Bacteria	Firmicutes	Negativicutes	Selenomonadales	Veillonellaceae	Mitsuokella	Mitsuokella_unclassified	1.68526
A04	non-controllers	MVA1	1	Bacteria	Firmicutes	Clostridia	Clostridiales	Lachnospiraceae	Dorea	Dorea_formicigenerans	1.63811
A04	non-controllers	MVA1	1	Bacteria	Bacteroidetes	Bacteroidia	Bacteroidales	Bacteroidaceae	Bacteroides	Bacteroides_vulgatus	1.33074
A04	non-controllers	MVA1	1	Bacteria	Firmicutes	Clostridia	Clostridiales	Ruminococcaceae	Ruminococcus	Ruminococcus_sp_5_1_39BFAA	1.24473
A04	non-controllers	MVA1	1	Bacteria	Firmicutes	Clostridia	Clostridiales	Oscillospiraceae	Oscillibacter	Oscillibacter_unclassified	1.08335
A04	non-controllers	MVA1	1	Bacteria	Bacteroidetes	Bacteroidia	Bacteroidales	Prevotellaceae	Prevotella	Prevotella_stercorea	1.03234
A04	non-controllers	MVA1	1	Bacteria	Firmicutes	Clostridia	Clostridiales	Lachnospiraceae	Roseburia	Roseburia_intestinalis	0.99324
A04	non-controllers	MVA1	1	Bacteria	Bacteroidetes	Bacteroidia	Bacteroidales	Porphyromonadaceae	Parabacteroides	Parabacteroides_merdae	0.949
A04	non-controllers	MVA1	1	Bacteria	Firmicutes	Bacilli	Lactobacillales	Streptococcaceae	Streptococcus	Streptococcus_parasanguinis	0.91247
A04	non-controllers	MVA1	1	Bacteria	Bacteroidetes	Bacteroidia	Bacteroidales	Bacteroidaceae	Bacteroides	Bacteroides_uniformis	0.83799
A04	non-controllers	MVA1	1	Bacteria	Firmicutes	Bacilli	Lactobacillales	Streptococcaceae	Streptococcus	Streptococcus_salivarius	0.75738
A04	non-controllers	MVA1	1	Bacteria	Bacteroidetes	Bacteroidia	Bacteroidales	Bacteroidaceae	Bacteroides	Bacteroides_sp_2_1_22	0.60628
A04	non-controllers	MVA1	1	Bacteria	Proteobacteria	Gammaproteobacteria	Enterobacteriales	Enterobacteriaceae	Escherichia	Escherichia_coli	0.50395
A04	non-controllers	MVA1	1	Bacteria	Firmicutes	Negativicutes	Selenomonadales	Veillonellaceae	Mitsuokella	Mitsuokella_multacida	0.50262
A04	non-controllers	MVA1	1	Bacteria	Firmicutes	Clostridia	Clostridiales	Eubacteriaceae	Eubacterium	Eubacterium_siraeum	0.47517
A04	non-controllers	MVA1	1	Bacteria	Bacteroidetes	Bacteroidia	Bacteroidales	Rikenellaceae	Alistipes	Alistipes_shahii	0.42375
A04	non-controllers	MVA1	1	Bacteria	Firmicutes	Clostridia	Clostridiales	Lachnospiraceae	Coprococcus	Coprococcus_catus	0.41891
A04	non-controllers	MVA1	1	Bacteria	Firmicutes	Clostridia	Clostridiales	Lachnospiraceae	Blautia	Ruminococcus_obeum	0.38163
A04	non-controllers	MVA1	1	Bacteria	Firmicutes	Clostridia	Clostridiales	Lachnospiraceae	Blautia	Ruminococcus_torques	0.36453
A04	non-controllers	MVA1	1	Bacteria	Firmicutes	Clostridia	Clostridiales	Eubacteriaceae	Eubacterium	Eubacterium_ramulus	0.34881
A04	non-controllers	MVA1	1	Bacteria	Bacteroidetes	Bacteroidia	Bacteroidales	Bacteroidaceae	Bacteroides	Bacteroides_salyersiae	0.27944
A04	non-controllers	MVA1	1	Bacteria	Firmicutes	Bacilli	Lactobacillales	Lactobacillaceae	Lactobacillus	Lactobacillus_fermentum	0.23547
A04	non-controllers	MVA1	1	Bacteria	Bacteroidetes	Bacteroidia	Bacteroidales	Bacteroidaceae	Bacteroides	Bacteroides_eggerthii	0.23204
A04	non-controllers	MVA1	1	Bacteria	Firmicutes	Negativicutes	Selenomonadales	Acidaminococcaceae	Acidaminococcus	Acidaminococcus_intestini	0.23196
A04	non-controllers	MVA1	1	Bacteria	Firmicutes	Clostridia	Clostridiales	Clostridiales_noname	Flavonifractor	Flavonifractor_plautii	0.22193
A04	non-controllers	MVA1	1	Bacteria	Bacteroidetes	Bacteroidia	Bacteroidales	Bacteroidaceae	Bacteroides	Bacteroides_thetaiotaomicron	0.21431
A04	non-controllers	MVA1	1	Bacteria	Bacteroidetes	Bacteroidia	Bacteroidales	Bacteroidaceae	Bacteroides	Bacteroides_clarus	0.21402
A04	non-controllers	MVA1	1	Bacteria	Proteobacteria	Betaproteobacteria	Burkholderiales	Sutterellaceae	Parasutterella	Parasutterella_excrementihominis	0.1948
A04	non-controllers	MVA1	1	Bacteria	Bacteroidetes	Bacteroidia	Bacteroidales	Prevotellaceae	Paraprevotella	Paraprevotella_unclassified	0.18977
A04	non-controllers	MVA1	1	Bacteria	Firmicutes	Clostridia	Clostridiales	Lachnospiraceae	Lachnospiraceae_noname	Lachnospiraceae_bacterium_7_1_58FAA	0.18636
A04	non-controllers	MVA1	1	Bacteria	Bacteroidetes	Bacteroidia	Bacteroidales	Bacteroidales_noname	Bacteroidales_noname	Bacteroidales_bacterium_ph8	0.1389
A04	non-controllers	MVA1	1	Bacteria	Bacteroidetes	Bacteroidia	Bacteroidales	Bacteroidaceae	Bacteroides	Bacteroides_xylanisolvens	0.12258
A04	non-controllers	MVA1	1	Bacteria	Bacteroidetes	Bacteroidia	Bacteroidales	Bacteroidaceae	Bacteroides	Bacteroides_faecis	0.11698
A04	non-controllers	MVA1	1	Bacteria	Proteobacteria	Gammaproteobacteria	Pasteurellales	Pasteurellaceae	Haemophilus	Haemophilus_parainfluenzae	0.11607
A04	non-controllers	MVA1	1	Bacteria	Actinobacteria	Actinobacteria	Actinomycetales	Propionibacteriaceae	Propionibacterium	Propionibacterium_freudenreichii	0.09708
A04	non-controllers	MVA1	1	Bacteria	Firmicutes	Clostridia	Clostridiales	Lachnospiraceae	Lachnospiraceae_noname	Lachnospiraceae_bacterium_8_1_57FAA	0.09536
A04	non-controllers	MVA1	1	Bacteria	Firmicutes	Clostridia	Clostridiales	Ruminococcaceae	Ruminococcus	Ruminococcus_callidus	0.08639
A04	non-controllers	MVA1	1	Bacteria	Bacteroidetes	Bacteroidia	Bacteroidales	Rikenellaceae	Alistipes	Alistipes_finegoldii	0.08391
A04	non-controllers	MVA1	1	Bacteria	Bacteroidetes	Bacteroidia	Bacteroidales	Prevotellaceae	Paraprevotella	Paraprevotella_clara	0.08367
A04	non-controllers	MVA1	1	Bacteria	Bacteroidetes	Bacteroidia	Bacteroidales	Rikenellaceae	Alistipes	Alistipes_putredinis	0.07517
A04	non-controllers	MVA1	1	Bacteria	Bacteroidetes	Bacteroidia	Bacteroidales	Porphyromonadaceae	Odoribacter	Odoribacter_unclassified	0.06605
A04	non-controllers	MVA1	1	Bacteria	Bacteroidetes	Bacteroidia	Bacteroidales	Rikenellaceae	Alistipes	Alistipes_senegalensis	0.05981
A04	non-controllers	MVA1	1	Bacteria	Firmicutes	Clostridia	Clostridiales	Lachnospiraceae	Lachnospiraceae_noname	Lachnospiraceae_bacterium_3_1_46FAA	0.05931
A04	non-controllers	MVA1	1	Bacteria	Bacteroidetes	Bacteroidia	Bacteroidales	Bacteroidaceae	Bacteroides	Bacteroides_caccae	0.0538
A04	non-controllers	MVA1	1	Bacteria	Bacteroidetes	Bacteroidia	Bacteroidales	Prevotellaceae	Paraprevotella	Paraprevotella_xylaniphila	0.04923
A04	non-controllers	MVA1	1	Bacteria	Bacteroidetes	Bacteroidia	Bacteroidales	Rikenellaceae	Alistipes	Alistipes_onderdonkii	0.04553
A04	non-controllers	MVA1	1	Bacteria	Firmicutes	Clostridia	Clostridiales	Lachnospiraceae	Roseburia	Roseburia_hominis	0.0453
A04	non-controllers	MVA1	1	Bacteria	Firmicutes	Clostridia	Clostridiales	Lachnospiraceae	Lachnospiraceae_noname	Lachnospiraceae_bacterium_2_1_58FAA	0.04255
A04	non-controllers	MVA1	1	Bacteria	Bacteroidetes	Bacteroidia	Bacteroidales	Bacteroidaceae	Bacteroides	Bacteroides_stercoris	0.04012
A04	non-controllers	MVA1	1	Bacteria	Firmicutes	Bacilli	Lactobacillales	Streptococcaceae	Streptococcus	Streptococcus_vestibularis	0.03897
A04	non-controllers	MVA1	1	Bacteria	Firmicutes	Clostridia	Clostridiales	Peptostreptococcaceae	Peptostreptococcaceae_noname	Peptostreptococcaceae_noname_unclassified	0.03482
A04	non-controllers	MVA1	1	Bacteria	Firmicutes	Erysipelotrichia	Erysipelotrichales	Erysipelotrichaceae	Holdemania	Holdemania_filiformis	0.0348
A04	non-controllers	MVA1	1	Bacteria	Firmicutes	Clostridia	Clostridiales	Lachnospiraceae	Anaerostipes	Anaerostipes_hadrus	0.03466
A04	non-controllers	MVA1	1	Bacteria	Firmicutes	Clostridia	Clostridiales	Clostridiaceae	Clostridium	Clostridium_leptum	0.03244
A04	non-controllers	MVA1	1	Bacteria	Actinobacteria	Actinobacteria	Bifidobacteriales	Bifidobacteriaceae	Bifidobacterium	Bifidobacterium_dentium	0.03221
A04	non-controllers	MVA1	1	Bacteria	Bacteroidetes	Bacteroidia	Bacteroidales	Porphyromonadaceae	Barnesiella	Barnesiella_intestinihominis	0.03163
A04	non-controllers	MVA1	1	Bacteria	Proteobacteria	Betaproteobacteria	Burkholderiales	Burkholderiales_noname	Burkholderiales_noname	Burkholderiales_bacterium_1_1_47	0.03067
A04	non-controllers	MVA1	1	Bacteria	Firmicutes	Negativicutes	Selenomonadales	Acidaminococcaceae	Acidaminococcus	Acidaminococcus_fermentans	0.02675
A04	non-controllers	MVA1	1	Bacteria	Firmicutes	Clostridia	Clostridiales	Ruminococcaceae	Anaerotruncus	Anaerotruncus_unclassified	0.02192
A04	non-controllers	MVA1	1	Bacteria	Firmicutes	Clostridia	Clostridiales	Eubacteriaceae	Eubacterium	Eubacterium_eligens	0.01614
A04	non-controllers	MVA1	1	Bacteria	Firmicutes	Bacilli	Lactobacillales	Streptococcaceae	Streptococcus	Streptococcus_sanguinis	0.0159
A04	non-controllers	MVA1	1	Bacteria	Firmicutes	Negativicutes	Selenomonadales	Veillonellaceae	Veillonella	Veillonella_unclassified	0.01276
A04	non-controllers	MVA1	1	Bacteria	Firmicutes	Bacilli	Lactobacillales	Streptococcaceae	Streptococcus	Streptococcus_anginosus	0.01175
A04	non-controllers	MVA1	1	Bacteria	Firmicutes	Negativicutes	Selenomonadales	Acidaminococcaceae	Phascolarctobacterium	Phascolarctobacterium_succinatutens	0.01031
A04	non-controllers	MVA1	1	Bacteria	Firmicutes	Bacilli	Lactobacillales	Streptococcaceae	Streptococcus	Streptococcus_australis	0.00908
A04	non-controllers	MVA1	1	Bacteria	Firmicutes	Clostridia	Clostridiales	Lachnospiraceae	Lachnospiraceae_noname	Lachnospiraceae_bacterium_5_1_63FAA	0.00406
A04	non-controllers	MVA1	1	Bacteria	Firmicutes	Bacilli	Lactobacillales	Carnobacteriaceae	Granulicatella	Granulicatella_unclassified	0.00362
A04	non-controllers	MVA1	1	Bacteria	Actinobacteria	Actinobacteria	Actinomycetales	Actinomycetaceae	Actinomyces	Actinomyces_odontolyticus	0.00255
A04	non-controllers	MVA1	1	Bacteria	Firmicutes	Bacilli	Lactobacillales	Lactobacillaceae	Lactobacillus	Lactobacillus_casei_paracasei	0.00149
A04	non-controllers	MVA1	1	Bacteria	Actinobacteria	Actinobacteria	Coriobacteriales	Coriobacteriaceae	Olsenella	Olsenella_unclassified	0.00142
A04	non-controllers	MVA1	1	Bacteria	Bacteroidetes	Bacteroidia	Bacteroidales	Bacteroidaceae	Bacteroides	Bacteroides_dorei	0.00139
A04	non-controllers	MVA2	1	Bacteria	Bacteroidetes	Bacteroidia	Bacteroidales	Prevotellaceae	Prevotella	Prevotella_copri	51.5525
A04	non-controllers	MVA2	1	Bacteria	Proteobacteria	Gammaproteobacteria	Enterobacteriales	Enterobacteriaceae	Escherichia	Escherichia_coli	6.20828
A04	non-controllers	MVA2	1	Bacteria	Firmicutes	Clostridia	Clostridiales	Ruminococcaceae	Subdoligranulum	Subdoligranulum_unclassified	5.26883
A04	non-controllers	MVA2	1	Bacteria	Firmicutes	Clostridia	Clostridiales	Ruminococcaceae	Faecalibacterium	Faecalibacterium_prausnitzii	5.21383
A04	non-controllers	MVA2	1	Bacteria	Bacteroidetes	Bacteroidia	Bacteroidales	Prevotellaceae	Prevotella	Prevotella_stercorea	4.99344
A04	non-controllers	MVA2	1	Bacteria	Proteobacteria	Gammaproteobacteria	Pasteurellales	Pasteurellaceae	Haemophilus	Haemophilus_parainfluenzae	3.83552
A04	non-controllers	MVA2	1	Bacteria	Firmicutes	Erysipelotrichia	Erysipelotrichales	Erysipelotrichaceae	Catenibacterium	Catenibacterium_mitsuokai	3.00112
A04	non-controllers	MVA2	1	Bacteria	Firmicutes	Bacilli	Lactobacillales	Lactobacillaceae	Lactobacillus	Lactobacillus_ruminis	2.04222
A04	non-controllers	MVA2	1	Bacteria	Firmicutes	Clostridia	Clostridiales	Lachnospiraceae	Roseburia	Roseburia_inulinivorans	1.98951
A04	non-controllers	MVA2	1	Bacteria	Firmicutes	Clostridia	Clostridiales	Eubacteriaceae	Eubacterium	Eubacterium_rectale	1.91536
A04	non-controllers	MVA2	1	Bacteria	Proteobacteria	Betaproteobacteria	Burkholderiales	Sutterellaceae	Sutterella	Sutterella_wadsworthensis	1.8812
A04	non-controllers	MVA2	1	Bacteria	Firmicutes	Clostridia	Clostridiales	Lachnospiraceae	Dorea	Dorea_longicatena	1.40566
A04	non-controllers	MVA2	1	Bacteria	Firmicutes	Erysipelotrichia	Erysipelotrichales	Erysipelotrichaceae	Erysipelotrichaceae_noname	Eubacterium_biforme	1.17583
A04	non-controllers	MVA2	1	Bacteria	Firmicutes	Clostridia	Clostridiales	Eubacteriaceae	Eubacterium	Eubacterium_hallii	1.12224
A04	non-controllers	MVA2	1	Bacteria	Actinobacteria	Actinobacteria	Coriobacteriales	Coriobacteriaceae	Collinsella	Collinsella_aerofaciens	0.90109
A04	non-controllers	MVA2	1	Bacteria	Bacteroidetes	Bacteroidia	Bacteroidales	Bacteroidaceae	Bacteroides	Bacteroides_ovatus	0.81783
A04	non-controllers	MVA2	1	Bacteria	Firmicutes	Negativicutes	Selenomonadales	Veillonellaceae	Mitsuokella	Mitsuokella_unclassified	0.79593
A04	non-controllers	MVA2	1	Bacteria	Firmicutes	Clostridia	Clostridiales	Peptostreptococcaceae	Peptostreptococcaceae_noname	Peptostreptococcaceae_noname_unclassified	0.67596
A04	non-controllers	MVA2	1	Bacteria	Firmicutes	Bacilli	Lactobacillales	Streptococcaceae	Streptococcus	Streptococcus_thermophilus	0.5415
A04	non-controllers	MVA2	1	Bacteria	Firmicutes	Clostridia	Clostridiales	Lachnospiraceae	Coprococcus	Coprococcus_comes	0.51519
A04	non-controllers	MVA2	1	Bacteria	Firmicutes	Clostridia	Clostridiales	Lachnospiraceae	Dorea	Dorea_formicigenerans	0.4496
A04	non-controllers	MVA2	1	Bacteria	Bacteroidetes	Bacteroidia	Bacteroidales	Porphyromonadaceae	Parabacteroides	Parabacteroides_distasonis	0.42599
A04	non-controllers	MVA2	1	Bacteria	Firmicutes	Negativicutes	Selenomonadales	Veillonellaceae	Mitsuokella	Mitsuokella_multacida	0.27504
A04	non-controllers	MVA2	1	Bacteria	Bacteroidetes	Bacteroidia	Bacteroidales	Bacteroidaceae	Bacteroides	Bacteroides_uniformis	0.22334
A04	non-controllers	MVA2	1	Bacteria	Firmicutes	Clostridia	Clostridiales	Lachnospiraceae	Roseburia	Roseburia_intestinalis	0.1902
A04	non-controllers	MVA2	1	Bacteria	Bacteroidetes	Bacteroidia	Bacteroidales	Prevotellaceae	Paraprevotella	Paraprevotella_unclassified	0.18848
A04	non-controllers	MVA2	1	Bacteria	Bacteroidetes	Bacteroidia	Bacteroidales	Porphyromonadaceae	Parabacteroides	Parabacteroides_merdae	0.18716
A04	non-controllers	MVA2	1	Bacteria	Firmicutes	Bacilli	Lactobacillales	Streptococcaceae	Streptococcus	Streptococcus_salivarius	0.17912
A04	non-controllers	MVA2	1	Bacteria	Firmicutes	Clostridia	Clostridiales	Lachnospiraceae	Blautia	Ruminococcus_obeum	0.17279
A04	non-controllers	MVA2	1	Bacteria	Firmicutes	Negativicutes	Selenomonadales	Veillonellaceae	Veillonella	Veillonella_parvula	0.14695
A04	non-controllers	MVA2	1	Bacteria	Firmicutes	Clostridia	Clostridiales	Lachnospiraceae	Coprococcus	Coprococcus_catus	0.13406
A04	non-controllers	MVA2	1	Bacteria	Firmicutes	Negativicutes	Selenomonadales	Acidaminococcaceae	Acidaminococcus	Acidaminococcus_intestini	0.13184
A04	non-controllers	MVA2	1	Bacteria	Firmicutes	Negativicutes	Selenomonadales	Veillonellaceae	Veillonella	Veillonella_unclassified	0.13109
A04	non-controllers	MVA2	1	Bacteria	Firmicutes	Clostridia	Clostridiales	Eubacteriaceae	Eubacterium	Eubacterium_eligens	0.11404
A04	non-controllers	MVA2	1	Bacteria	Bacteroidetes	Bacteroidia	Bacteroidales	Bacteroidaceae	Bacteroides	Bacteroides_vulgatus	0.10134
A04	non-controllers	MVA2	1	Bacteria	Firmicutes	Clostridia	Clostridiales	Ruminococcaceae	Ruminococcus	Ruminococcus_callidus	0.09123
A04	non-controllers	MVA2	1	Bacteria	Bacteroidetes	Bacteroidia	Bacteroidales	Bacteroidales_noname	Bacteroidales_noname	Bacteroidales_bacterium_ph8	0.08345
A04	non-controllers	MVA2	1	Bacteria	Bacteroidetes	Bacteroidia	Bacteroidales	Bacteroidaceae	Bacteroides	Bacteroides_thetaiotaomicron	0.08078
A04	non-controllers	MVA2	1	Bacteria	Firmicutes	Clostridia	Clostridiales	Eubacteriaceae	Eubacterium	Eubacterium_ramulus	0.07269
A04	non-controllers	MVA2	1	Bacteria	Firmicutes	Clostridia	Clostridiales	Oscillospiraceae	Oscillibacter	Oscillibacter_unclassified	0.07114
A04	non-controllers	MVA2	1	Bacteria	Bacteroidetes	Bacteroidia	Bacteroidales	Porphyromonadaceae	Barnesiella	Barnesiella_intestinihominis	0.0705
A04	non-controllers	MVA2	1	Bacteria	Bacteroidetes	Bacteroidia	Bacteroidales	Prevotellaceae	Paraprevotella	Paraprevotella_clara	0.05681
A04	non-controllers	MVA2	1	Bacteria	Bacteroidetes	Bacteroidia	Bacteroidales	Rikenellaceae	Alistipes	Alistipes_putredinis	0.04711
A04	non-controllers	MVA2	1	Bacteria	Bacteroidetes	Bacteroidia	Bacteroidales	Prevotellaceae	Paraprevotella	Paraprevotella_xylaniphila	0.04414
A04	non-controllers	MVA2	1	Bacteria	Bacteroidetes	Bacteroidia	Bacteroidales	Rikenellaceae	Alistipes	Alistipes_onderdonkii	0.04412
A04	non-controllers	MVA2	1	Bacteria	Actinobacteria	Actinobacteria	Bifidobacteriales	Bifidobacteriaceae	Bifidobacterium	Bifidobacterium_catenulatum	0.04335
A04	non-controllers	MVA2	1	Bacteria	Bacteroidetes	Bacteroidia	Bacteroidales	Rikenellaceae	Alistipes	Alistipes_unclassified	0.0409
A04	non-controllers	MVA2	1	Bacteria	Firmicutes	Clostridia	Clostridiales	Peptostreptococcaceae	Peptostreptococcaceae_noname	Clostridium_bartlettii	0.03996
A04	non-controllers	MVA2	1	Bacteria	Bacteroidetes	Bacteroidia	Bacteroidales	Bacteroidaceae	Bacteroides	Bacteroides_xylanisolvens	0.02855
A04	non-controllers	MVA2	1	Bacteria	Firmicutes	Clostridia	Clostridiales	Eubacteriaceae	Eubacterium	Eubacterium_siraeum	0.02252
A04	non-controllers	MVA2	1	Bacteria	Bacteroidetes	Bacteroidia	Bacteroidales	Rikenellaceae	Alistipes	Alistipes_senegalensis	0.02198
A04	non-controllers	MVA2	1	Bacteria	Bacteroidetes	Bacteroidia	Bacteroidales	Rikenellaceae	Alistipes	Alistipes_finegoldii	0.02193
A04	non-controllers	MVA2	1	Bacteria	Firmicutes	Bacilli	Lactobacillales	Streptococcaceae	Streptococcus	Streptococcus_parasanguinis	0.02175
A04	non-controllers	MVA2	1	Bacteria	Actinobacteria	Actinobacteria	Actinomycetales	Propionibacteriaceae	Propionibacterium	Propionibacterium_freudenreichii	0.02125
A04	non-controllers	MVA2	1	Bacteria	Bacteroidetes	Bacteroidia	Bacteroidales	Rikenellaceae	Alistipes	Alistipes_shahii	0.01947
A04	non-controllers	MVA2	1	Bacteria	Proteobacteria	Betaproteobacteria	Burkholderiales	Sutterellaceae	Parasutterella	Parasutterella_excrementihominis	0.01873
A04	non-controllers	MVA2	1	Bacteria	Firmicutes	Bacilli	Lactobacillales	Leuconostocaceae	Leuconostoc	Leuconostoc_carnosum	0.0167
A04	non-controllers	MVA2	1	Bacteria	Proteobacteria	Gammaproteobacteria	Pasteurellales	Pasteurellaceae	Actinobacillus	Actinobacillus_unclassified	0.01585
A04	non-controllers	MVA2	1	Bacteria	Firmicutes	Negativicutes	Selenomonadales	Veillonellaceae	Veillonella	Veillonella_dispar	0.01236
A04	non-controllers	MVA2	1	Bacteria	Firmicutes	Clostridia	Clostridiales	Lachnospiraceae	Anaerostipes	Anaerostipes_hadrus	0.01216
A04	non-controllers	MVA2	1	Bacteria	Firmicutes	Erysipelotrichia	Erysipelotrichales	Erysipelotrichaceae	Turicibacter	Turicibacter_unclassified	0.01215
A04	non-controllers	MVA2	1	Bacteria	Bacteroidetes	Bacteroidia	Bacteroidales	Bacteroidaceae	Bacteroides	Bacteroides_faecis	0.01182
A04	non-controllers	MVA2	1	Bacteria	Firmicutes	Clostridia	Clostridiales	Lachnospiraceae	Roseburia	Roseburia_hominis	0.01023
A04	non-controllers	MVA2	1	Bacteria	Proteobacteria	Gammaproteobacteria	Enterobacteriales	Enterobacteriaceae	Raoultella	Raoultella_ornithinolytica	0.00837
A04	non-controllers	MVA2	1	Bacteria	Firmicutes	Negativicutes	Selenomonadales	Acidaminococcaceae	Acidaminococcus	Acidaminococcus_fermentans	0.00816
A04	non-controllers	MVA2	1	Bacteria	Firmicutes	Negativicutes	Selenomonadales	Veillonellaceae	Veillonella	Veillonella_atypica	0.0069
A04	non-controllers	MVA2	1	Bacteria	Proteobacteria	Gammaproteobacteria	Enterobacteriales	Enterobacteriaceae	Klebsiella	Klebsiella_oxytoca	0.00608
A04	non-controllers	MVA2	1	Bacteria	Firmicutes	Clostridia	Clostridiales	Lachnospiraceae	Lachnospiraceae_noname	Lachnospiraceae_bacterium_2_1_58FAA	0.0039
A04	non-controllers	MVA2	1	Bacteria	Proteobacteria	Gammaproteobacteria	Enterobacteriales	Enterobacteriaceae	Enterobacter	Enterobacter_cloacae	0.00371
A04	non-controllers	MVA2	1	Bacteria	Bacteroidetes	Bacteroidia	Bacteroidales	Bacteroidaceae	Bacteroides	Bacteroides_eggerthii	0.00266
A04	non-controllers	MVA2	1	Bacteria	Firmicutes	Negativicutes	Selenomonadales	Acidaminococcaceae	Phascolarctobacterium	Phascolarctobacterium_succinatutens	0.00238
A04	non-controllers	MVA2	1	Bacteria	Firmicutes	Bacilli	Lactobacillales	Leuconostocaceae	Leuconostoc	Leuconostoc_unclassified	9e-05
A04	non-controllers	postMAP_w24	3	Bacteria	Bacteroidetes	Bacteroidia	Bacteroidales	Prevotellaceae	Prevotella	Prevotella_copri	22.3731
A04	non-controllers	postMAP_w24	3	Bacteria	Firmicutes	Clostridia	Clostridiales	Ruminococcaceae	Faecalibacterium	Faecalibacterium_prausnitzii	9.45369
A04	non-controllers	postMAP_w24	3	Bacteria	Firmicutes	Clostridia	Clostridiales	Eubacteriaceae	Eubacterium	Eubacterium_rectale	8.69212
A04	non-controllers	postMAP_w24	3	Bacteria	Firmicutes	Bacilli	Lactobacillales	Lactobacillaceae	Lactobacillus	Lactobacillus_ruminis	6.62991
A04	non-controllers	postMAP_w24	3	Bacteria	Firmicutes	Erysipelotrichia	Erysipelotrichales	Erysipelotrichaceae	Catenibacterium	Catenibacterium_mitsuokai	6.3438
A04	non-controllers	postMAP_w24	3	Bacteria	Firmicutes	Clostridia	Clostridiales	Ruminococcaceae	Subdoligranulum	Subdoligranulum_unclassified	5.63503
A04	non-controllers	postMAP_w24	3	Bacteria	Firmicutes	Clostridia	Clostridiales	Lachnospiraceae	Roseburia	Roseburia_inulinivorans	5.13462
A04	non-controllers	postMAP_w24	3	Bacteria	Proteobacteria	Gammaproteobacteria	Enterobacteriales	Enterobacteriaceae	Escherichia	Escherichia_coli	3.44379
A04	non-controllers	postMAP_w24	3	Bacteria	Bacteroidetes	Bacteroidia	Bacteroidales	Bacteroidaceae	Bacteroides	Bacteroides_sp_2_1_22	2.52425
A04	non-controllers	postMAP_w24	3	Bacteria	Firmicutes	Negativicutes	Selenomonadales	Veillonellaceae	Megasphaera	Megasphaera_unclassified	2.3707
A04	non-controllers	postMAP_w24	3	Bacteria	Firmicutes	Clostridia	Clostridiales	Lachnospiraceae	Dorea	Dorea_longicatena	2.00504
A04	non-controllers	postMAP_w24	3	Bacteria	Firmicutes	Erysipelotrichia	Erysipelotrichales	Erysipelotrichaceae	Erysipelotrichaceae_noname	Eubacterium_biforme	1.97031
A04	non-controllers	postMAP_w24	3	Bacteria	Firmicutes	Clostridia	Clostridiales	Lachnospiraceae	Coprococcus	Coprococcus_comes	1.93849
A04	non-controllers	postMAP_w24	3	Bacteria	Firmicutes	Clostridia	Clostridiales	Lachnospiraceae	Roseburia	Roseburia_intestinalis	1.84886
A04	non-controllers	postMAP_w24	3	Bacteria	Actinobacteria	Actinobacteria	Coriobacteriales	Coriobacteriaceae	Collinsella	Collinsella_aerofaciens	1.53544
A04	non-controllers	postMAP_w24	3	Bacteria	Bacteroidetes	Bacteroidia	Bacteroidales	Prevotellaceae	Prevotella	Prevotella_stercorea	1.24832
A04	non-controllers	postMAP_w24	3	Bacteria	Firmicutes	Negativicutes	Selenomonadales	Veillonellaceae	Mitsuokella	Mitsuokella_unclassified	1.18055
A04	non-controllers	postMAP_w24	3	Bacteria	Firmicutes	Clostridia	Clostridiales	Peptostreptococcaceae	Peptostreptococcaceae_noname	Clostridium_bartlettii	1.14412
A04	non-controllers	postMAP_w24	3	Bacteria	Firmicutes	Clostridia	Clostridiales	Eubacteriaceae	Eubacterium	Eubacterium_hallii	1.13359
A04	non-controllers	postMAP_w24	3	Bacteria	Firmicutes	Clostridia	Clostridiales	Lachnospiraceae	Dorea	Dorea_formicigenerans	1.13129
A04	non-controllers	postMAP_w24	3	Bacteria	Bacteroidetes	Bacteroidia	Bacteroidales	Porphyromonadaceae	Parabacteroides	Parabacteroides_distasonis	0.78015
A04	non-controllers	postMAP_w24	3	Bacteria	Firmicutes	Bacilli	Lactobacillales	Streptococcaceae	Streptococcus	Streptococcus_thermophilus	0.71626
A04	non-controllers	postMAP_w24	3	Bacteria	Firmicutes	Negativicutes	Selenomonadales	Acidaminococcaceae	Acidaminococcus	Acidaminococcus_intestini	0.70821
A04	non-controllers	postMAP_w24	3	Bacteria	Firmicutes	Bacilli	Lactobacillales	Streptococcaceae	Streptococcus	Streptococcus_parasanguinis	0.68897
A04	non-controllers	postMAP_w24	3	Bacteria	Firmicutes	Clostridia	Clostridiales	Clostridiaceae	Clostridium	Clostridium_perfringens	0.6078
A04	non-controllers	postMAP_w24	3	Bacteria	Firmicutes	Bacilli	Lactobacillales	Streptococcaceae	Streptococcus	Streptococcus_salivarius	0.5904
A04	non-controllers	postMAP_w24	3	Bacteria	Bacteroidetes	Bacteroidia	Bacteroidales	Porphyromonadaceae	Parabacteroides	Parabacteroides_merdae	0.51839
A04	non-controllers	postMAP_w24	3	Bacteria	Firmicutes	Clostridia	Clostridiales	Eubacteriaceae	Eubacterium	Eubacterium_eligens	0.44527
A04	non-controllers	postMAP_w24	3	Bacteria	Bacteroidetes	Bacteroidia	Bacteroidales	Bacteroidaceae	Bacteroides	Bacteroides_caccae	0.4248
A04	non-controllers	postMAP_w24	3	Bacteria	Firmicutes	Clostridia	Clostridiales	Eubacteriaceae	Eubacterium	Eubacterium_ramulus	0.40356
A04	non-controllers	postMAP_w24	3	Bacteria	Firmicutes	Clostridia	Clostridiales	Lachnospiraceae	Lachnospiraceae_noname	Lachnospiraceae_bacterium_3_1_46FAA	0.4011
A04	non-controllers	postMAP_w24	3	Bacteria	Bacteroidetes	Bacteroidia	Bacteroidales	Bacteroidaceae	Bacteroides	Bacteroides_stercoris	0.39013
A04	non-controllers	postMAP_w24	3	Bacteria	Firmicutes	Clostridia	Clostridiales	Lachnospiraceae	Blautia	Ruminococcus_torques	0.36554
A04	non-controllers	postMAP_w24	3	Bacteria	Firmicutes	Bacilli	Lactobacillales	Lactobacillaceae	Lactobacillus	Lactobacillus_sakei	0.35344
A04	non-controllers	postMAP_w24	3	Bacteria	Bacteroidetes	Bacteroidia	Bacteroidales	Bacteroidaceae	Bacteroides	Bacteroides_vulgatus	0.3296
A04	non-controllers	postMAP_w24	3	Bacteria	Firmicutes	Negativicutes	Selenomonadales	Veillonellaceae	Mitsuokella	Mitsuokella_multacida	0.29502
A04	non-controllers	postMAP_w24	3	Bacteria	Firmicutes	Clostridia	Clostridiales	Lachnospiraceae	Roseburia	Roseburia_hominis	0.27935
A04	non-controllers	postMAP_w24	3	Bacteria	Firmicutes	Clostridia	Clostridiales	Clostridiaceae	Clostridium	Clostridium_nexile	0.27867
A04	non-controllers	postMAP_w24	3	Bacteria	Firmicutes	Negativicutes	Selenomonadales	Acidaminococcaceae	Acidaminococcus	Acidaminococcus_fermentans	0.2652
A04	non-controllers	postMAP_w24	3	Bacteria	Bacteroidetes	Bacteroidia	Bacteroidales	Bacteroidaceae	Bacteroides	Bacteroides_ovatus	0.26083
A04	non-controllers	postMAP_w24	3	Bacteria	Firmicutes	Negativicutes	Selenomonadales	Veillonellaceae	Megasphaera	Megasphaera_elsdenii	0.21394
A04	non-controllers	postMAP_w24	3	Bacteria	Spirochaetes	Spirochaetia	Spirochaetales	Brachyspiraceae	Brachyspira	Brachyspira_pilosicoli	0.20492
A04	non-controllers	postMAP_w24	3	Bacteria	Firmicutes	Clostridia	Clostridiales	Lachnospiraceae	Blautia	Ruminococcus_obeum	0.18261
A04	non-controllers	postMAP_w24	3	Bacteria	Bacteroidetes	Bacteroidia	Bacteroidales	Bacteroidaceae	Bacteroides	Bacteroides_uniformis	0.18148
A04	non-controllers	postMAP_w24	3	Bacteria	Firmicutes	Clostridia	Clostridiales	Peptostreptococcaceae	Peptostreptococcaceae_noname	Peptostreptococcaceae_noname_unclassified	0.17642
A04	non-controllers	postMAP_w24	3	Bacteria	Firmicutes	Clostridia	Clostridiales	Oscillospiraceae	Oscillibacter	Oscillibacter_unclassified	0.16096
A04	non-controllers	postMAP_w24	3	Bacteria	Spirochaetes	Spirochaetia	Spirochaetales	Brachyspiraceae	Brachyspira	Brachyspira_unclassified	0.13521
A04	non-controllers	postMAP_w24	3	Bacteria	Bacteroidetes	Bacteroidia	Bacteroidales	Rikenellaceae	Alistipes	Alistipes_shahii	0.12671
A04	non-controllers	postMAP_w24	3	Bacteria	Bacteroidetes	Bacteroidia	Bacteroidales	Prevotellaceae	Paraprevotella	Paraprevotella_unclassified	0.11001
A04	non-controllers	postMAP_w24	3	Bacteria	Firmicutes	Clostridia	Clostridiales	Ruminococcaceae	Ruminococcus	Ruminococcus_callidus	0.10018
A04	non-controllers	postMAP_w24	3	Bacteria	Bacteroidetes	Bacteroidia	Bacteroidales	Bacteroidaceae	Bacteroides	Bacteroides_xylanisolvens	0.09579
A04	non-controllers	postMAP_w24	3	Bacteria	Firmicutes	Erysipelotrichia	Erysipelotrichales	Erysipelotrichaceae	Turicibacter	Turicibacter_unclassified	0.09551
A04	non-controllers	postMAP_w24	3	Bacteria	Bacteroidetes	Bacteroidia	Bacteroidales	Porphyromonadaceae	Barnesiella	Barnesiella_intestinihominis	0.0892
A04	non-controllers	postMAP_w24	3	Bacteria	Firmicutes	Negativicutes	Selenomonadales	Veillonellaceae	Veillonella	Veillonella_unclassified	0.08634
A04	non-controllers	postMAP_w24	3	Bacteria	Firmicutes	Clostridia	Clostridiales	Clostridiales_noname	Flavonifractor	Flavonifractor_plautii	0.07871
A04	non-controllers	postMAP_w24	3	Bacteria	Firmicutes	Clostridia	Clostridiales	Lachnospiraceae	Lachnospiraceae_noname	Lachnospiraceae_bacterium_8_1_57FAA	0.07534
A04	non-controllers	postMAP_w24	3	Bacteria	Actinobacteria	Actinobacteria	Bifidobacteriales	Bifidobacteriaceae	Bifidobacterium	Bifidobacterium_catenulatum	0.06823
A04	non-controllers	postMAP_w24	3	Bacteria	Firmicutes	Clostridia	Clostridiales	Lachnospiraceae	Lachnospiraceae_noname	Lachnospiraceae_bacterium_7_1_58FAA	0.06529
A04	non-controllers	postMAP_w24	3	Bacteria	Firmicutes	Bacilli	Lactobacillales	Streptococcaceae	Streptococcus	Streptococcus_anginosus	0.05477
A04	non-controllers	postMAP_w24	3	Bacteria	Firmicutes	Clostridia	Clostridiales	Lachnospiraceae	Coprococcus	Coprococcus_catus	0.05475
A04	non-controllers	postMAP_w24	3	Bacteria	Bacteroidetes	Bacteroidia	Bacteroidales	Bacteroidaceae	Bacteroides	Bacteroides_clarus	0.05186
A04	non-controllers	postMAP_w24	3	Bacteria	Proteobacteria	Betaproteobacteria	Burkholderiales	Sutterellaceae	Sutterella	Sutterella_wadsworthensis	0.04488
A04	non-controllers	postMAP_w24	3	Bacteria	Bacteroidetes	Bacteroidia	Bacteroidales	Rikenellaceae	Alistipes	Alistipes_putredinis	0.04367
A04	non-controllers	postMAP_w24	3	Bacteria	Firmicutes	Negativicutes	Selenomonadales	Veillonellaceae	Veillonella	Veillonella_parvula	0.04218
A04	non-controllers	postMAP_w24	3	Bacteria	Bacteroidetes	Bacteroidia	Bacteroidales	Rikenellaceae	Alistipes	Alistipes_unclassified	0.04151
A04	non-controllers	postMAP_w24	3	Bacteria	Proteobacteria	Gammaproteobacteria	Pasteurellales	Pasteurellaceae	Haemophilus	Haemophilus_parainfluenzae	0.04009
A04	non-controllers	postMAP_w24	3	Bacteria	Firmicutes	Clostridia	Clostridiales	Eubacteriaceae	Eubacterium	Eubacterium_siraeum	0.03848
A04	non-controllers	postMAP_w24	3	Bacteria	Firmicutes	Clostridia	Clostridiales	Clostridiaceae	Clostridium	Clostridium_leptum	0.0375
A04	non-controllers	postMAP_w24	3	Bacteria	Actinobacteria	Actinobacteria	Bifidobacteriales	Bifidobacteriaceae	Bifidobacterium	Bifidobacterium_dentium	0.03296
A04	non-controllers	postMAP_w24	3	Bacteria	Bacteroidetes	Bacteroidia	Bacteroidales	Prevotellaceae	Paraprevotella	Paraprevotella_clara	0.03193
A04	non-controllers	postMAP_w24	3	Bacteria	Firmicutes	Bacilli	Lactobacillales	Streptococcaceae	Lactococcus	Lactococcus_lactis	0.03163
A04	non-controllers	postMAP_w24	3	Bacteria	Firmicutes	Bacilli	Lactobacillales	Enterococcaceae	Enterococcus	Enterococcus_faecalis	0.02978
A04	non-controllers	postMAP_w24	3	Bacteria	Bacteroidetes	Bacteroidia	Bacteroidales	Rikenellaceae	Alistipes	Alistipes_senegalensis	0.02921
A04	non-controllers	postMAP_w24	3	Bacteria	Firmicutes	Erysipelotrichia	Erysipelotrichales	Erysipelotrichaceae	Turicibacter	Turicibacter_sanguinis	0.02883
A04	non-controllers	postMAP_w24	3	Bacteria	Firmicutes	Clostridia	Clostridiales	Ruminococcaceae	Anaerotruncus	Anaerotruncus_unclassified	0.02802
A04	non-controllers	postMAP_w24	3	Bacteria	Bacteroidetes	Bacteroidia	Bacteroidales	Bacteroidales_noname	Bacteroidales_noname	Bacteroidales_bacterium_ph8	0.02645
A04	non-controllers	postMAP_w24	3	Bacteria	Firmicutes	Negativicutes	Selenomonadales	Veillonellaceae	Veillonella	Veillonella_dispar	0.02374
A04	non-controllers	postMAP_w24	3	Bacteria	Firmicutes	Bacilli	Lactobacillales	Streptococcaceae	Streptococcus	Streptococcus_vestibularis	0.02322
A04	non-controllers	postMAP_w24	3	Bacteria	Bacteroidetes	Bacteroidia	Bacteroidales	Bacteroidaceae	Bacteroides	Bacteroides_salyersiae	0.01905
A04	non-controllers	postMAP_w24	3	Bacteria	Firmicutes	Clostridia	Clostridiales	Lachnospiraceae	Anaerostipes	Anaerostipes_hadrus	0.01848
A04	non-controllers	postMAP_w24	3	Bacteria	Bacteroidetes	Bacteroidia	Bacteroidales	Rikenellaceae	Alistipes	Alistipes_finegoldii	0.01624
A04	non-controllers	postMAP_w24	3	Archaea	Euryarchaeota	Methanobacteria	Methanobacteriales	Methanobacteriaceae	Methanobrevibacter	Methanobrevibacter_smithii	0.0113
A04	non-controllers	postMAP_w24	3	Archaea	Euryarchaeota	Methanobacteria	Methanobacteriales	Methanobacteriaceae	Methanobrevibacter	Methanobrevibacter_unclassified	0.01074
A04	non-controllers	postMAP_w24	3	Bacteria	Firmicutes	Erysipelotrichia	Erysipelotrichales	Erysipelotrichaceae	Erysipelotrichaceae_noname	Erysipelotrichaceae_bacterium_2_2_44A	0.01039
A04	non-controllers	postMAP_w24	3	Bacteria	Firmicutes	Erysipelotrichia	Erysipelotrichales	Erysipelotrichaceae	Holdemania	Holdemania_filiformis	0.00969
A04	non-controllers	postMAP_w24	3	Bacteria	Bacteroidetes	Bacteroidia	Bacteroidales	Rikenellaceae	Alistipes	Alistipes_onderdonkii	0.00807
A04	non-controllers	postMAP_w24	3	Bacteria	Bacteroidetes	Bacteroidia	Bacteroidales	Prevotellaceae	Paraprevotella	Paraprevotella_xylaniphila	0.00776
A04	non-controllers	postMAP_w24	3	Bacteria	Bacteroidetes	Bacteroidia	Bacteroidales	Porphyromonadaceae	Parabacteroides	Parabacteroides_goldsteinii	0.00469
A04	non-controllers	postMAP_w24	3	Bacteria	Firmicutes	Clostridia	Clostridiales	Peptostreptococcaceae	Peptostreptococcus	Peptostreptococcus_stomatis	0.00307
A04	non-controllers	postMAP_w24	3	Bacteria	Firmicutes	Negativicutes	Selenomonadales	Veillonellaceae	Veillonella	Veillonella_atypica	0.00281
A04	non-controllers	postMAP_w24	3	Bacteria	Firmicutes	Clostridia	Clostridiales	Clostridiaceae	Clostridium	Clostridium_bolteae	0.00204
A04	non-controllers	postMAP_w24	3	Bacteria	Bacteroidetes	Bacteroidia	Bacteroidales	Bacteroidaceae	Bacteroides	Bacteroides_faecis	0.0016
A04	non-controllers	postMAP_w24	3	Bacteria	Firmicutes	Negativicutes	Selenomonadales	Acidaminococcaceae	Phascolarctobacterium	Phascolarctobacterium_succinatutens	0.00099
A04	non-controllers	pre_Vax	1	Bacteria	Firmicutes	Clostridia	Clostridiales	Ruminococcaceae	Subdoligranulum	Subdoligranulum_unclassified	27.1216
A04	non-controllers	pre_Vax	1	Bacteria	Bacteroidetes	Bacteroidia	Bacteroidales	Porphyromonadaceae	Parabacteroides	Parabacteroides_distasonis	6.74318
A04	non-controllers	pre_Vax	1	Bacteria	Firmicutes	Erysipelotrichia	Erysipelotrichales	Erysipelotrichaceae	Erysipelotrichaceae_noname	Eubacterium_biforme	4.26413
A04	non-controllers	pre_Vax	1	Bacteria	Bacteroidetes	Bacteroidia	Bacteroidales	Bacteroidaceae	Bacteroides	Bacteroides_ovatus	3.23407
A04	non-controllers	pre_Vax	1	Bacteria	Actinobacteria	Actinobacteria	Coriobacteriales	Coriobacteriaceae	Collinsella	Collinsella_aerofaciens	2.77488
A04	non-controllers	pre_Vax	1	Bacteria	Proteobacteria	Gammaproteobacteria	Enterobacteriales	Enterobacteriaceae	Escherichia	Escherichia_coli	2.24028
A04	non-controllers	pre_Vax	1	Bacteria	Bacteroidetes	Bacteroidia	Bacteroidales	Rikenellaceae	Alistipes	Alistipes_onderdonkii	2.19399
A04	non-controllers	pre_Vax	1	Bacteria	Bacteroidetes	Bacteroidia	Bacteroidales	Bacteroidaceae	Bacteroides	Bacteroides_sp_2_1_22	2.07306
A04	non-controllers	pre_Vax	1	Bacteria	Bacteroidetes	Bacteroidia	Bacteroidales	Bacteroidaceae	Bacteroides	Bacteroides_vulgatus	2.05285
A04	non-controllers	pre_Vax	1	Bacteria	Bacteroidetes	Bacteroidia	Bacteroidales	Porphyromonadaceae	Parabacteroides	Parabacteroides_merdae	1.35405
A04	non-controllers	pre_Vax	1	Bacteria	Firmicutes	Erysipelotrichia	Erysipelotrichales	Erysipelotrichaceae	Catenibacterium	Catenibacterium_mitsuokai	1.22573
A04	non-controllers	pre_Vax	1	Bacteria	Bacteroidetes	Bacteroidia	Bacteroidales	Bacteroidaceae	Bacteroides	Bacteroides_caccae	1.21174
A04	non-controllers	pre_Vax	1	Bacteria	Bacteroidetes	Bacteroidia	Bacteroidales	Rikenellaceae	Alistipes	Alistipes_sp_AP11	1.17682
A04	non-controllers	pre_Vax	1	Bacteria	Bacteroidetes	Bacteroidia	Bacteroidales	Bacteroidaceae	Bacteroides	Bacteroides_thetaiotaomicron	1.1682
A04	non-controllers	pre_Vax	1	Bacteria	Bacteroidetes	Bacteroidia	Bacteroidales	Bacteroidaceae	Bacteroides	Bacteroides_uniformis	1.09929
A04	non-controllers	pre_Vax	1	Bacteria	Bacteroidetes	Bacteroidia	Bacteroidales	Rikenellaceae	Alistipes	Alistipes_finegoldii	0.96761
A04	non-controllers	pre_Vax	1	Bacteria	Bacteroidetes	Bacteroidia	Bacteroidales	Bacteroidaceae	Bacteroides	Bacteroides_eggerthii	0.83505
A04	non-controllers	pre_Vax	1	Bacteria	Firmicutes	Clostridia	Clostridiales	Eubacteriaceae	Eubacterium	Eubacterium_hallii	0.82811
A04	non-controllers	pre_Vax	1	Bacteria	Bacteroidetes	Bacteroidia	Bacteroidales	Rikenellaceae	Alistipes	Alistipes_shahii	0.78558
A04	non-controllers	pre_Vax	1	Bacteria	Firmicutes	Bacilli	Lactobacillales	Streptococcaceae	Streptococcus	Streptococcus_parasanguinis	0.73954
A04	non-controllers	pre_Vax	1	Bacteria	Bacteroidetes	Bacteroidia	Bacteroidales	Bacteroidaceae	Bacteroides	Bacteroides_salyersiae	0.73676
A04	non-controllers	pre_Vax	1	Bacteria	Firmicutes	Clostridia	Clostridiales	Lachnospiraceae	Lachnospiraceae_noname	Lachnospiraceae_bacterium_3_1_57FAA_CT1	0.52913
A04	non-controllers	pre_Vax	1	Bacteria	Firmicutes	Clostridia	Clostridiales	Lachnospiraceae	Dorea	Dorea_longicatena	0.47699
A04	non-controllers	pre_Vax	1	Bacteria	Bacteroidetes	Bacteroidia	Bacteroidales	Bacteroidaceae	Bacteroides	Bacteroides_clarus	0.44385
A04	non-controllers	pre_Vax	1	Bacteria	Firmicutes	Erysipelotrichia	Erysipelotrichales	Erysipelotrichaceae	Erysipelotrichaceae_noname	Erysipelotrichaceae_bacterium_2_2_44A	0.41579
A04	non-controllers	pre_Vax	1	Archaea	Euryarchaeota	Methanobacteria	Methanobacteriales	Methanobacteriaceae	Methanobrevibacter	Methanobrevibacter_smithii	0.39924
A04	non-controllers	pre_Vax	1	Bacteria	Firmicutes	Bacilli	Lactobacillales	Streptococcaceae	Streptococcus	Streptococcus_thermophilus	0.38507
A04	non-controllers	pre_Vax	1	Bacteria	Firmicutes	Clostridia	Clostridiales	Oscillospiraceae	Oscillibacter	Oscillibacter_unclassified	0.35116
A04	non-controllers	pre_Vax	1	Bacteria	Firmicutes	Clostridia	Clostridiales	Eubacteriaceae	Eubacterium	Eubacterium_siraeum	0.2959
A04	non-controllers	pre_Vax	1	Bacteria	Bacteroidetes	Bacteroidia	Bacteroidales	Bacteroidaceae	Bacteroides	Bacteroides_faecis	0.29584
A04	non-controllers	pre_Vax	1	Bacteria	Firmicutes	Clostridia	Clostridiales	Lachnospiraceae	Blautia	Ruminococcus_torques	0.27893
A04	non-controllers	pre_Vax	1	Bacteria	Actinobacteria	Actinobacteria	Bifidobacteriales	Bifidobacteriaceae	Bifidobacterium	Bifidobacterium_animalis	0.24744
A04	non-controllers	pre_Vax	1	Bacteria	Bacteroidetes	Bacteroidia	Bacteroidales	Porphyromonadaceae	Odoribacter	Odoribacter_splanchnicus	0.24139
A04	non-controllers	pre_Vax	1	Bacteria	Firmicutes	Clostridia	Clostridiales	Lachnospiraceae	Dorea	Dorea_formicigenerans	0.24068
A04	non-controllers	pre_Vax	1	Bacteria	Firmicutes	Clostridia	Clostridiales	Clostridiaceae	Clostridiaceae_noname	Clostridiaceae_bacterium_JC118	0.22619
A04	non-controllers	pre_Vax	1	Bacteria	Firmicutes	Clostridia	Clostridiales	Lachnospiraceae	Roseburia	Roseburia_inulinivorans	0.20824
A04	non-controllers	pre_Vax	1	Bacteria	Bacteroidetes	Bacteroidia	Bacteroidales	Bacteroidaceae	Bacteroides	Bacteroides_xylanisolvens	0.17862
A04	non-controllers	pre_Vax	1	Bacteria	Firmicutes	Bacilli	Lactobacillales	Streptococcaceae	Streptococcus	Streptococcus_salivarius	0.1693
A04	non-controllers	pre_Vax	1	Bacteria	Firmicutes	Bacilli	Lactobacillales	Enterococcaceae	Enterococcus	Enterococcus_gallinarum	0.15637
A04	non-controllers	pre_Vax	1	Bacteria	Firmicutes	Clostridia	Clostridiales	Ruminococcaceae	Faecalibacterium	Faecalibacterium_prausnitzii	0.15552
A04	non-controllers	pre_Vax	1	Bacteria	Firmicutes	Clostridia	Clostridiales	Lachnospiraceae	Blautia	Ruminococcus_obeum	0.13831
A04	non-controllers	pre_Vax	1	Bacteria	Bacteroidetes	Bacteroidia	Bacteroidales	Bacteroidales_noname	Bacteroidales_noname	Bacteroidales_bacterium_ph8	0.11989
A04	non-controllers	pre_Vax	1	Bacteria	Firmicutes	Clostridia	Clostridiales	Peptostreptococcaceae	Peptostreptococcaceae_noname	Clostridium_bartlettii	0.11802
A04	non-controllers	pre_Vax	1	Bacteria	Firmicutes	Clostridia	Clostridiales	Lachnospiraceae	Coprococcus	Coprococcus_comes	0.11665
A04	non-controllers	pre_Vax	1	Bacteria	Bacteroidetes	Bacteroidia	Bacteroidales	Bacteroidaceae	Bacteroides	Bacteroides_intestinalis	0.11358
A04	non-controllers	pre_Vax	1	Bacteria	Bacteroidetes	Bacteroidia	Bacteroidales	Prevotellaceae	Prevotella	Prevotella_copri	0.10642
A04	non-controllers	pre_Vax	1	Bacteria	Firmicutes	Clostridia	Clostridiales	Eubacteriaceae	Eubacterium	Eubacterium_eligens	0.09784
A04	non-controllers	pre_Vax	1	Bacteria	Bacteroidetes	Bacteroidia	Bacteroidales	Rikenellaceae	Alistipes	Alistipes_indistinctus	0.09059
A04	non-controllers	pre_Vax	1	Bacteria	Firmicutes	Clostridia	Clostridiales	Lachnospiraceae	Lachnospiraceae_noname	Lachnospiraceae_bacterium_2_1_58FAA	0.08097
A04	non-controllers	pre_Vax	1	Bacteria	Firmicutes	Bacilli	Lactobacillales	Lactobacillaceae	Lactobacillus	Lactobacillus_ruminis	0.07896
A04	non-controllers	pre_Vax	1	Bacteria	Bacteroidetes	Bacteroidia	Bacteroidales	Porphyromonadaceae	Barnesiella	Barnesiella_intestinihominis	0.07524
A04	non-controllers	pre_Vax	1	Bacteria	Bacteroidetes	Bacteroidia	Bacteroidales	Rikenellaceae	Alistipes	Alistipes_senegalensis	0.0669
A04	non-controllers	pre_Vax	1	Bacteria	Firmicutes	Negativicutes	Selenomonadales	Acidaminococcaceae	Phascolarctobacterium	Phascolarctobacterium_succinatutens	0.06667
A04	non-controllers	pre_Vax	1	Bacteria	Firmicutes	Clostridia	Clostridiales	Peptostreptococcaceae	Peptostreptococcaceae_noname	Peptostreptococcaceae_noname_unclassified	0.05517
A04	non-controllers	pre_Vax	1	Bacteria	Firmicutes	Erysipelotrichia	Erysipelotrichales	Erysipelotrichaceae	Erysipelotrichaceae_noname	Erysipelotrichaceae_bacterium_21_3	0.05461
A04	non-controllers	pre_Vax	1	Bacteria	Firmicutes	Bacilli	Lactobacillales	Streptococcaceae	Streptococcus	Streptococcus_australis	0.05215
A04	non-controllers	pre_Vax	1	Bacteria	Bacteroidetes	Bacteroidia	Bacteroidales	Prevotellaceae	Paraprevotella	Paraprevotella_unclassified	0.0507
A04	non-controllers	pre_Vax	1	Bacteria	Firmicutes	Clostridia	Clostridiales	Clostridiaceae	Clostridium	Clostridium_leptum	0.04845
A04	non-controllers	pre_Vax	1	Bacteria	Firmicutes	Bacilli	Lactobacillales	Streptococcaceae	Streptococcus	Streptococcus_anginosus	0.04611
A04	non-controllers	pre_Vax	1	Bacteria	Firmicutes	Clostridia	Clostridiales	Lachnospiraceae	Coprococcus	Coprococcus_catus	0.04081
A04	non-controllers	pre_Vax	1	Bacteria	Firmicutes	Clostridia	Clostridiales	Ruminococcaceae	Ruminococcus	Ruminococcus_callidus	0.03563
A04	non-controllers	pre_Vax	1	Bacteria	Firmicutes	Clostridia	Clostridiales	Ruminococcaceae	Anaerotruncus	Anaerotruncus_unclassified	0.03353
A04	non-controllers	pre_Vax	1	Bacteria	Firmicutes	Clostridia	Clostridiales	Clostridiaceae	Clostridium	Clostridium_symbiosum	0.03284
A04	non-controllers	pre_Vax	1	Bacteria	Bacteroidetes	Bacteroidia	Bacteroidales	Rikenellaceae	Alistipes	Alistipes_putredinis	0.03054
A04	non-controllers	pre_Vax	1	Bacteria	Bacteroidetes	Bacteroidia	Bacteroidales	Porphyromonadaceae	Parabacteroides	Parabacteroides_goldsteinii	0.02977
A04	non-controllers	pre_Vax	1	Bacteria	Firmicutes	Clostridia	Clostridiales	Lachnospiraceae	Lachnospiraceae_noname	Lachnospiraceae_bacterium_1_1_57FAA	0.02819
A04	non-controllers	pre_Vax	1	Bacteria	Firmicutes	Clostridia	Clostridiales	Eubacteriaceae	Eubacterium	Eubacterium_rectale	0.02489
A04	non-controllers	pre_Vax	1	Bacteria	Bacteroidetes	Bacteroidia	Bacteroidales	Bacteroidaceae	Bacteroides	Bacteroides_stercoris	0.02481
A04	non-controllers	pre_Vax	1	Bacteria	Firmicutes	Erysipelotrichia	Erysipelotrichales	Erysipelotrichaceae	Erysipelotrichaceae_noname	Erysipelotrichaceae_bacterium_6_1_45	0.01827
A04	non-controllers	pre_Vax	1	Bacteria	Bacteroidetes	Bacteroidia	Bacteroidales	Prevotellaceae	Prevotella	Prevotella_stercorea	0.01703
A04	non-controllers	pre_Vax	1	Bacteria	Firmicutes	Clostridia	Clostridiales	Lachnospiraceae	Lachnospiraceae_noname	Lachnospiraceae_bacterium_7_1_58FAA	0.01662
A04	non-controllers	pre_Vax	1	Bacteria	Firmicutes	Clostridia	Clostridiales	Clostridiaceae	Clostridium	Clostridium_asparagiforme	0.01582
A04	non-controllers	pre_Vax	1	Bacteria	Firmicutes	Negativicutes	Selenomonadales	Veillonellaceae	Mitsuokella	Mitsuokella_unclassified	0.01106
A04	non-controllers	pre_Vax	1	Bacteria	Actinobacteria	Actinobacteria	Actinomycetales	Actinomycetaceae	Actinomyces	Actinomyces_odontolyticus	0.01039
A04	non-controllers	pre_Vax	1	Bacteria	Fusobacteria	Fusobacteriia	Fusobacteriales	Fusobacteriaceae	Fusobacterium	Fusobacterium_nucleatum	0.00971
A04	non-controllers	pre_Vax	1	Bacteria	Bacteroidetes	Bacteroidia	Bacteroidales	Prevotellaceae	Paraprevotella	Paraprevotella_clara	0.00915
A04	non-controllers	pre_Vax	1	Bacteria	Firmicutes	Clostridia	Clostridiales	Lachnospiraceae	Roseburia	Roseburia_intestinalis	0.0088
A04	non-controllers	pre_Vax	1	Bacteria	Firmicutes	Clostridia	Clostridiales	Lachnospiraceae	Roseburia	Roseburia_hominis	0.00799
A04	non-controllers	pre_Vax	1	Bacteria	Firmicutes	Bacilli	Lactobacillales	Streptococcaceae	Streptococcus	Streptococcus_sanguinis	0.00702
A04	non-controllers	pre_Vax	1	Bacteria	Firmicutes	Erysipelotrichia	Erysipelotrichales	Erysipelotrichaceae	Coprobacillus	Coprobacillus_unclassified	0.00689
A04	non-controllers	pre_Vax	1	Bacteria	Bacteroidetes	Bacteroidia	Bacteroidales	Prevotellaceae	Paraprevotella	Paraprevotella_xylaniphila	0.00625
A04	non-controllers	pre_Vax	1	Bacteria	Proteobacteria	Deltaproteobacteria	Desulfovibrionales	Desulfovibrionaceae	Bilophila	Bilophila_unclassified	0.00622
A04	non-controllers	pre_Vax	1	Bacteria	Firmicutes	Clostridia	Clostridiales	Clostridiales_noname	Flavonifractor	Flavonifractor_plautii	0.00593
A04	non-controllers	pre_Vax	1	Bacteria	Fusobacteria	Fusobacteriia	Fusobacteriales	Fusobacteriaceae	Fusobacterium	Fusobacterium_gonidiaformans	0.00591
A04	non-controllers	pre_Vax	1	Bacteria	Firmicutes	Clostridia	Clostridiales	Eubacteriaceae	Eubacterium	Eubacterium_ramulus	0.00559
A04	non-controllers	pre_Vax	1	Bacteria	Firmicutes	Bacilli	Lactobacillales	Streptococcaceae	Streptococcus	Streptococcus_mitis_oralis_pneumoniae	0.00546
A04	non-controllers	pre_Vax	1	Bacteria	Proteobacteria	Gammaproteobacteria	Enterobacteriales	Enterobacteriaceae	Citrobacter	Citrobacter_unclassified	0.00468
A04	non-controllers	pre_Vax	1	Bacteria	Firmicutes	Bacilli	Lactobacillales	Streptococcaceae	Streptococcus	Streptococcus_infantis	0.00455
A04	non-controllers	pre_Vax	1	Bacteria	Proteobacteria	Gammaproteobacteria	Enterobacteriales	Enterobacteriaceae	Klebsiella	Klebsiella_oxytoca	0.00363
A04	non-controllers	pre_Vax	1	Bacteria	Firmicutes	Clostridia	Clostridiales	Eubacteriaceae	Eubacterium	Eubacterium_limosum	0.00349
A04	non-controllers	pre_Vax	1	Bacteria	Bacteroidetes	Bacteroidia	Bacteroidales	Bacteroidaceae	Bacteroides	Bacteroides_dorei	0.00344
A04	non-controllers	pre_Vax	1	Bacteria	Proteobacteria	Gammaproteobacteria	Enterobacteriales	Enterobacteriaceae	Klebsiella	Klebsiella_unclassified	0.00324
A04	non-controllers	pre_Vax	1	Bacteria	Firmicutes	Bacilli	Lactobacillales	Streptococcaceae	Streptococcus	Streptococcus_tigurinus	0.00302
A04	non-controllers	pre_Vax	1	Bacteria	Proteobacteria	Gammaproteobacteria	Enterobacteriales	Enterobacteriaceae	Citrobacter	Citrobacter_freundii	0.00263
A04	non-controllers	pre_Vax	1	Bacteria	Firmicutes	Clostridia	Clostridiales	Clostridiaceae	Clostridium	Clostridium_hathewayi	0.00253
A04	non-controllers	pre_Vax	1	Bacteria	Firmicutes	Bacilli	Lactobacillales	Streptococcaceae	Lactococcus	Lactococcus_lactis	0.00228
A04	non-controllers	pre_Vax	1	Bacteria	Firmicutes	Bacilli	Lactobacillales	Carnobacteriaceae	Granulicatella	Granulicatella_unclassified	0.00227
A04	non-controllers	pre_Vax	1	Bacteria	Actinobacteria	Actinobacteria	Coriobacteriales	Coriobacteriaceae	Eggerthella	Eggerthella_unclassified	0.00206
A04	non-controllers	pre_Vax	1	Bacteria	Bacteroidetes	Bacteroidia	Bacteroidales	Prevotellaceae	Prevotella	Prevotella_timonensis	0.00177
A04	non-controllers	pre_Vax	1	Bacteria	Actinobacteria	Actinobacteria	Actinomycetales	Micrococcaceae	Rothia	Rothia_mucilaginosa	0.00114
A04	non-controllers	pre_Vax	1	Bacteria	Firmicutes	Clostridia	Clostridiales	Clostridiales_Family_XI_Incertae_Sedis	Parvimonas	Parvimonas_unclassified	0.00092
A04	non-controllers	pre_Vax	1	Bacteria	Actinobacteria	Actinobacteria	Coriobacteriales	Coriobacteriaceae	Eggerthella	Eggerthella_lenta	0.00079
A04	non-controllers	pre_Vax	1	Bacteria	Bacteroidetes	Bacteroidia	Bacteroidales	Prevotellaceae	Prevotella	Prevotella_bivia	0.00044
A04	non-controllers	RMD	1	Bacteria	Firmicutes	Bacilli	Lactobacillales	Lactobacillaceae	Lactobacillus	Lactobacillus_ruminis	24.7306
A04	non-controllers	RMD	1	Bacteria	Bacteroidetes	Bacteroidia	Bacteroidales	Porphyromonadaceae	Parabacteroides	Parabacteroides_distasonis	12.9294
A04	non-controllers	RMD	1	Bacteria	Firmicutes	Clostridia	Clostridiales	Ruminococcaceae	Subdoligranulum	Subdoligranulum_unclassified	10.2018
A04	non-controllers	RMD	1	Bacteria	Bacteroidetes	Bacteroidia	Bacteroidales	Bacteroidaceae	Bacteroides	Bacteroides_ovatus	5.64086
A04	non-controllers	RMD	1	Bacteria	Bacteroidetes	Bacteroidia	Bacteroidales	Bacteroidaceae	Bacteroides	Bacteroides_caccae	3.45418
A04	non-controllers	RMD	1	Bacteria	Firmicutes	Bacilli	Lactobacillales	Streptococcaceae	Streptococcus	Streptococcus_salivarius	3.07888
A04	non-controllers	RMD	1	Bacteria	Bacteroidetes	Bacteroidia	Bacteroidales	Bacteroidaceae	Bacteroides	Bacteroides_vulgatus	2.56174
A04	non-controllers	RMD	1	Bacteria	Bacteroidetes	Bacteroidia	Bacteroidales	Rikenellaceae	Alistipes	Alistipes_sp_AP11	2.434
A04	non-controllers	RMD	1	Bacteria	Bacteroidetes	Bacteroidia	Bacteroidales	Porphyromonadaceae	Parabacteroides	Parabacteroides_merdae	1.91238
A04	non-controllers	RMD	1	Archaea	Euryarchaeota	Methanobacteria	Methanobacteriales	Methanobacteriaceae	Methanobrevibacter	Methanobrevibacter_smithii	1.88959
A04	non-controllers	RMD	1	Bacteria	Firmicutes	Bacilli	Lactobacillales	Streptococcaceae	Lactococcus	Lactococcus_garvieae	1.88602
A04	non-controllers	RMD	1	Bacteria	Firmicutes	Erysipelotrichia	Erysipelotrichales	Erysipelotrichaceae	Catenibacterium	Catenibacterium_mitsuokai	1.68061
A04	non-controllers	RMD	1	Bacteria	Firmicutes	Bacilli	Lactobacillales	Streptococcaceae	Streptococcus	Streptococcus_parasanguinis	1.64056
A04	non-controllers	RMD	1	Bacteria	Firmicutes	Clostridia	Clostridiales	Lachnospiraceae	Blautia	Ruminococcus_torques	1.53535
A04	non-controllers	RMD	1	Bacteria	Bacteroidetes	Bacteroidia	Bacteroidales	Bacteroidaceae	Bacteroides	Bacteroides_uniformis	1.39008
A04	non-controllers	RMD	1	Bacteria	Bacteroidetes	Bacteroidia	Bacteroidales	Bacteroidales_noname	Bacteroidales_noname	Bacteroidales_bacterium_ph8	1.29982
A04	non-controllers	RMD	1	Bacteria	Firmicutes	Clostridia	Clostridiales	Eubacteriaceae	Eubacterium	Eubacterium_hallii	1.29611
A04	non-controllers	RMD	1	Bacteria	Bacteroidetes	Bacteroidia	Bacteroidales	Bacteroidaceae	Bacteroides	Bacteroides_salyersiae	1.28187
A04	non-controllers	RMD	1	Bacteria	Firmicutes	Bacilli	Lactobacillales	Enterococcaceae	Enterococcus	Enterococcus_faecalis	1.20008
A04	non-controllers	RMD	1	Bacteria	Actinobacteria	Actinobacteria	Coriobacteriales	Coriobacteriaceae	Collinsella	Collinsella_aerofaciens	1.13505
A04	non-controllers	RMD	1	Bacteria	Firmicutes	Clostridia	Clostridiales	Eubacteriaceae	Eubacterium	Eubacterium_siraeum	1.12538
A04	non-controllers	RMD	1	Bacteria	Bacteroidetes	Bacteroidia	Bacteroidales	Bacteroidaceae	Bacteroides	Bacteroides_xylanisolvens	1.0847
A04	non-controllers	RMD	1	Bacteria	Proteobacteria	Gammaproteobacteria	Enterobacteriales	Enterobacteriaceae	Escherichia	Escherichia_coli	0.9697
A04	non-controllers	RMD	1	Bacteria	Firmicutes	Erysipelotrichia	Erysipelotrichales	Erysipelotrichaceae	Erysipelotrichaceae_noname	Eubacterium_biforme	0.90175
A04	non-controllers	RMD	1	Bacteria	Bacteroidetes	Bacteroidia	Bacteroidales	Porphyromonadaceae	Barnesiella	Barnesiella_intestinihominis	0.8792
A04	non-controllers	RMD	1	Bacteria	Bacteroidetes	Bacteroidia	Bacteroidales	Rikenellaceae	Alistipes	Alistipes_onderdonkii	0.84294
A04	non-controllers	RMD	1	Bacteria	Bacteroidetes	Bacteroidia	Bacteroidales	Rikenellaceae	Alistipes	Alistipes_shahii	0.68474
A04	non-controllers	RMD	1	Bacteria	Bacteroidetes	Bacteroidia	Bacteroidales	Porphyromonadaceae	Odoribacter	Odoribacter_splanchnicus	0.60421
A04	non-controllers	RMD	1	Bacteria	Firmicutes	Bacilli	Lactobacillales	Streptococcaceae	Streptococcus	Streptococcus_thermophilus	0.58403
A04	non-controllers	RMD	1	Bacteria	Bacteroidetes	Bacteroidia	Bacteroidales	Bacteroidaceae	Bacteroides	Bacteroides_eggerthii	0.53708
A04	non-controllers	RMD	1	Bacteria	Firmicutes	Clostridia	Clostridiales	Ruminococcaceae	Faecalibacterium	Faecalibacterium_prausnitzii	0.52917
A04	non-controllers	RMD	1	Bacteria	Firmicutes	Clostridia	Clostridiales	Eubacteriaceae	Eubacterium	Eubacterium_rectale	0.44136
A04	non-controllers	RMD	1	Bacteria	Bacteroidetes	Bacteroidia	Bacteroidales	Porphyromonadaceae	Parabacteroides	Parabacteroides_unclassified	0.43625
A04	non-controllers	RMD	1	Bacteria	Firmicutes	Clostridia	Clostridiales	Ruminococcaceae	Subdoligranulum	Subdoligranulum_sp_4_3_54A2FAA	0.39344
A04	non-controllers	RMD	1	Bacteria	Proteobacteria	Gammaproteobacteria	Enterobacteriales	Enterobacteriaceae	Klebsiella	Klebsiella_pneumoniae	0.3465
A04	non-controllers	RMD	1	Bacteria	Bacteroidetes	Bacteroidia	Bacteroidales	Bacteroidaceae	Bacteroides	Bacteroides_clarus	0.33822
A04	non-controllers	RMD	1	Bacteria	Firmicutes	Erysipelotrichia	Erysipelotrichales	Erysipelotrichaceae	Erysipelotrichaceae_noname	Erysipelotrichaceae_bacterium_2_2_44A	0.33769
A04	non-controllers	RMD	1	Bacteria	Firmicutes	Clostridia	Clostridiales	Peptostreptococcaceae	Peptostreptococcaceae_noname	Peptostreptococcaceae_noname_unclassified	0.31931
A04	non-controllers	RMD	1	Bacteria	Firmicutes	Clostridia	Clostridiales	Oscillospiraceae	Oscillibacter	Oscillibacter_unclassified	0.30447
A04	non-controllers	RMD	1	Bacteria	Bacteroidetes	Bacteroidia	Bacteroidales	Bacteroidaceae	Bacteroides	Bacteroides_faecis	0.25821
A04	non-controllers	RMD	1	Bacteria	Bacteroidetes	Bacteroidia	Bacteroidales	Prevotellaceae	Prevotella	Prevotella_copri	0.24443
A04	non-controllers	RMD	1	Bacteria	Bacteroidetes	Bacteroidia	Bacteroidales	Bacteroidaceae	Bacteroides	Bacteroides_sp_2_1_22	0.24409
A04	non-controllers	RMD	1	Bacteria	Bacteroidetes	Bacteroidia	Bacteroidales	Rikenellaceae	Alistipes	Alistipes_finegoldii	0.23902
A04	non-controllers	RMD	1	Bacteria	Firmicutes	Clostridia	Clostridiales	Eubacteriaceae	Eubacterium	Eubacterium_eligens	0.21666
A04	non-controllers	RMD	1	Bacteria	Bacteroidetes	Bacteroidia	Bacteroidales	Bacteroidaceae	Bacteroides	Bacteroides_stercoris	0.20577
A04	non-controllers	RMD	1	Bacteria	Firmicutes	Bacilli	Lactobacillales	Streptococcaceae	Streptococcus	Streptococcus_vestibularis	0.19701
A04	non-controllers	RMD	1	Bacteria	Firmicutes	Bacilli	Lactobacillales	Lactobacillaceae	Lactobacillus	Lactobacillus_mucosae	0.19241
A04	non-controllers	RMD	1	Bacteria	Bacteroidetes	Bacteroidia	Bacteroidales	Prevotellaceae	Paraprevotella	Paraprevotella_unclassified	0.18601
A04	non-controllers	RMD	1	Bacteria	Firmicutes	Bacilli	Lactobacillales	Streptococcaceae	Streptococcus	Streptococcus_anginosus	0.18565
A04	non-controllers	RMD	1	Bacteria	Firmicutes	Clostridia	Clostridiales	Lachnospiraceae	Blautia	Ruminococcus_obeum	0.17516
A04	non-controllers	RMD	1	Bacteria	Firmicutes	Clostridia	Clostridiales	Lachnospiraceae	Dorea	Dorea_formicigenerans	0.14417
A04	non-controllers	RMD	1	Bacteria	Proteobacteria	Gammaproteobacteria	Enterobacteriales	Enterobacteriaceae	Proteus	Proteus_mirabilis	0.14148
A04	non-controllers	RMD	1	Bacteria	Bacteroidetes	Bacteroidia	Bacteroidales	Bacteroidaceae	Bacteroides	Bacteroides_thetaiotaomicron	0.14133
A04	non-controllers	RMD	1	Bacteria	Bacteroidetes	Bacteroidia	Bacteroidales	Bacteroidaceae	Bacteroides	Bacteroides_intestinalis	0.12461
A04	non-controllers	RMD	1	Bacteria	Firmicutes	Clostridia	Clostridiales	Lachnospiraceae	Dorea	Dorea_longicatena	0.12259
A04	non-controllers	RMD	1	Bacteria	Firmicutes	Clostridia	Clostridiales	Lachnospiraceae	Coprococcus	Coprococcus_catus	0.10381
A04	non-controllers	RMD	1	Bacteria	Firmicutes	Erysipelotrichia	Erysipelotrichales	Erysipelotrichaceae	Erysipelotrichaceae_noname	Erysipelotrichaceae_bacterium_21_3	0.10184
A04	non-controllers	RMD	1	Bacteria	Firmicutes	Bacilli	Lactobacillales	Streptococcaceae	Streptococcus	Streptococcus_australis	0.09724
A04	non-controllers	RMD	1	Bacteria	Bacteroidetes	Bacteroidia	Bacteroidales	Prevotellaceae	Paraprevotella	Paraprevotella_clara	0.09583
A04	non-controllers	RMD	1	Bacteria	Bacteroidetes	Bacteroidia	Bacteroidales	Rikenellaceae	Alistipes	Alistipes_putredinis	0.09476
A04	non-controllers	RMD	1	Bacteria	Bacteroidetes	Bacteroidia	Bacteroidales	Rikenellaceae	Alistipes	Alistipes_senegalensis	0.08393
A04	non-controllers	RMD	1	Bacteria	Firmicutes	Bacilli	Lactobacillales	Streptococcaceae	Streptococcus	Streptococcus_infantis	0.07409
A04	non-controllers	RMD	1	Bacteria	Firmicutes	Bacilli	Lactobacillales	Streptococcaceae	Streptococcus	Streptococcus_mutans	0.07218
A04	non-controllers	RMD	1	Bacteria	Firmicutes	Clostridia	Clostridiales	Clostridiaceae	Clostridium	Clostridium_perfringens	0.07197
A04	non-controllers	RMD	1	Bacteria	Firmicutes	Clostridia	Clostridiales	Clostridiaceae	Clostridium	Clostridium_symbiosum	0.06609
A04	non-controllers	RMD	1	Archaea	Euryarchaeota	Methanobacteria	Methanobacteriales	Methanobacteriaceae	Methanobrevibacter	Methanobrevibacter_unclassified	0.06527
A04	non-controllers	RMD	1	Bacteria	Firmicutes	Clostridia	Clostridiales	Lachnospiraceae	Roseburia	Roseburia_hominis	0.06516
A04	non-controllers	RMD	1	Bacteria	Firmicutes	Clostridia	Clostridiales	Lachnospiraceae	Lachnospiraceae_noname	Lachnospiraceae_bacterium_3_1_57FAA_CT1	0.0642
A04	non-controllers	RMD	1	Bacteria	Firmicutes	Bacilli	Lactobacillales	Enterococcaceae	Enterococcus	Enterococcus_gallinarum	0.06274
A04	non-controllers	RMD	1	Bacteria	Bacteroidetes	Bacteroidia	Bacteroidales	Prevotellaceae	Paraprevotella	Paraprevotella_xylaniphila	0.05334
A04	non-controllers	RMD	1	Bacteria	Firmicutes	Clostridia	Clostridiales	Clostridiaceae	Clostridium	Clostridium_leptum	0.05169
A04	non-controllers	RMD	1	Bacteria	Actinobacteria	Actinobacteria	Coriobacteriales	Coriobacteriaceae	Eggerthella	Eggerthella_unclassified	0.04973
A04	non-controllers	RMD	1	Bacteria	Firmicutes	Negativicutes	Selenomonadales	Acidaminococcaceae	Acidaminococcus	Acidaminococcus_fermentans	0.04543
A04	non-controllers	RMD	1	Bacteria	Firmicutes	Clostridia	Clostridiales	Peptostreptococcaceae	Peptostreptococcaceae_noname	Clostridium_bartlettii	0.0452
A04	non-controllers	RMD	1	Bacteria	Firmicutes	Clostridia	Clostridiales	Lachnospiraceae	Coprococcus	Coprococcus_comes	0.04433
A04	non-controllers	RMD	1	Bacteria	Bacteroidetes	Bacteroidia	Bacteroidales	Porphyromonadaceae	Parabacteroides	Parabacteroides_goldsteinii	0.04247
A04	non-controllers	RMD	1	Bacteria	Firmicutes	Clostridia	Clostridiales	Lachnospiraceae	Lachnospiraceae_noname	Lachnospiraceae_bacterium_3_1_46FAA	0.04158
A04	non-controllers	RMD	1	Bacteria	Firmicutes	Negativicutes	Selenomonadales	Acidaminococcaceae	Acidaminococcus	Acidaminococcus_intestini	0.0415
A04	non-controllers	RMD	1	Bacteria	Firmicutes	Erysipelotrichia	Erysipelotrichales	Erysipelotrichaceae	Erysipelotrichaceae_noname	Erysipelotrichaceae_bacterium_6_1_45	0.03604
A04	non-controllers	RMD	1	Bacteria	Firmicutes	Clostridia	Clostridiales	Lachnospiraceae	Lachnospiraceae_noname	Lachnospiraceae_bacterium_2_1_58FAA	0.02491
A04	non-controllers	RMD	1	Bacteria	Bacteroidetes	Bacteroidia	Bacteroidales	Bacteroidaceae	Bacteroides	Bacteroides_cellulosilyticus	0.02332
A04	non-controllers	RMD	1	Bacteria	Firmicutes	Clostridia	Clostridiales	Ruminococcaceae	Ruminococcus	Ruminococcus_callidus	0.02262
A04	non-controllers	RMD	1	Bacteria	Bacteroidetes	Bacteroidia	Bacteroidales	Bacteroidaceae	Bacteroides	Bacteroides_dorei	0.01995
A04	non-controllers	RMD	1	Bacteria	Actinobacteria	Actinobacteria	Bifidobacteriales	Bifidobacteriaceae	Bifidobacterium	Bifidobacterium_dentium	0.01957
A04	non-controllers	RMD	1	Bacteria	Proteobacteria	Betaproteobacteria	Burkholderiales	Oxalobacteraceae	Oxalobacter	Oxalobacter_formigenes	0.01896
A04	non-controllers	RMD	1	Bacteria	Firmicutes	Clostridia	Clostridiales	Lachnospiraceae	Lachnospiraceae_noname	Lachnospiraceae_bacterium_7_1_58FAA	0.0184
A04	non-controllers	RMD	1	Bacteria	Actinobacteria	Actinobacteria	Coriobacteriales	Coriobacteriaceae	Eggerthella	Eggerthella_lenta	0.01639
A04	non-controllers	RMD	1	Bacteria	Firmicutes	Clostridia	Clostridiales	Ruminococcaceae	Anaerotruncus	Anaerotruncus_unclassified	0.01627
A04	non-controllers	RMD	1	Bacteria	Firmicutes	Bacilli	Lactobacillales	Lactobacillaceae	Lactobacillus	Lactobacillus_curvatus	0.01448
A04	non-controllers	RMD	1	Bacteria	Firmicutes	Clostridia	Clostridiales	Eubacteriaceae	Eubacterium	Eubacterium_limosum	0.01435
A04	non-controllers	RMD	1	Bacteria	Firmicutes	Negativicutes	Selenomonadales	Veillonellaceae	Mitsuokella	Mitsuokella_unclassified	0.01432
A04	non-controllers	RMD	1	Bacteria	Firmicutes	Clostridia	Clostridiales	Clostridiales_noname	Clostridiales_noname	Clostridiales_bacterium_1_7_47FAA	0.01401
A04	non-controllers	RMD	1	Bacteria	Firmicutes	Bacilli	Lactobacillales	Lactobacillaceae	Lactobacillus	Lactobacillus_sakei	0.01331
A04	non-controllers	RMD	1	Bacteria	Firmicutes	Clostridia	Clostridiales	Clostridiales_noname	Flavonifractor	Flavonifractor_plautii	0.01311
A04	non-controllers	RMD	1	Bacteria	Proteobacteria	Deltaproteobacteria	Desulfovibrionales	Desulfovibrionaceae	Desulfovibrio	Desulfovibrio_desulfuricans	0.01106
A04	non-controllers	RMD	1	Bacteria	Actinobacteria	Actinobacteria	Actinomycetales	Micrococcaceae	Rothia	Rothia_unclassified	0.01046
A04	non-controllers	RMD	1	Bacteria	Firmicutes	Clostridia	Clostridiales	Clostridiaceae	Clostridium	Clostridium_hathewayi	0.01012
A04	non-controllers	RMD	1	Bacteria	Fusobacteria	Fusobacteriia	Fusobacteriales	Fusobacteriaceae	Fusobacterium	Fusobacterium_gonidiaformans	0.00874
A04	non-controllers	RMD	1	Bacteria	Proteobacteria	Deltaproteobacteria	Desulfovibrionales	Desulfovibrionaceae	Bilophila	Bilophila_unclassified	0.00748
A04	non-controllers	RMD	1	Bacteria	Firmicutes	Clostridia	Clostridiales	Clostridiaceae	Clostridium	Clostridium_celatum	0.00728
A04	non-controllers	RMD	1	Bacteria	Firmicutes	Clostridia	Clostridiales	Clostridiaceae	Clostridium	Clostridium_bolteae	0.0069
A04	non-controllers	RMD	1	Bacteria	Firmicutes	Bacilli	Lactobacillales	Enterococcaceae	Enterococcus	Enterococcus_casseliflavus	0.00469
A04	non-controllers	RMD	1	Bacteria	Firmicutes	Bacilli	Lactobacillales	Streptococcaceae	Streptococcus	Streptococcus_tigurinus	0.0046
A04	non-controllers	RMD	1	Bacteria	Firmicutes	Clostridia	Clostridiales	Eubacteriaceae	Eubacterium	Eubacterium_saphenum	0.00429
A04	non-controllers	RMD	1	Bacteria	Actinobacteria	Actinobacteria	Coriobacteriales	Coriobacteriaceae	Olsenella	Olsenella_unclassified	0.00425
A04	non-controllers	RMD	1	Bacteria	Firmicutes	Negativicutes	Selenomonadales	Veillonellaceae	Veillonella	Veillonella_unclassified	0.00415
A04	non-controllers	RMD	1	Bacteria	Firmicutes	Erysipelotrichia	Erysipelotrichales	Erysipelotrichaceae	Turicibacter	Turicibacter_unclassified	0.00285
A04	non-controllers	RMD	1	Bacteria	Firmicutes	Clostridia	Clostridiales	Lachnospiraceae	Anaerostipes	Anaerostipes_hadrus	0.00281
A04	non-controllers	RMD	1	Bacteria	Actinobacteria	Actinobacteria	Actinomycetales	Actinomycetaceae	Actinomyces	Actinomyces_odontolyticus	0.00212
A04	non-controllers	RMD	1	Bacteria	Firmicutes	Bacilli	Lactobacillales	Streptococcaceae	Streptococcus	Streptococcus_sanguinis	0.00185
A04	non-controllers	RMD	1	Bacteria	Bacteroidetes	Bacteroidia	Bacteroidales	Porphyromonadaceae	Butyricimonas	Butyricimonas_synergistica	0.00143
A04	non-controllers	RMD	1	Bacteria	Firmicutes	Clostridia	Clostridiales	Lachnospiraceae	Lachnospiraceae_noname	Lachnospiraceae_bacterium_5_1_63FAA	0.00133
A04	non-controllers	RMD	1	Bacteria	Firmicutes	Erysipelotrichia	Erysipelotrichales	Erysipelotrichaceae	Holdemania	Holdemania_unclassified	0.00129
A04	non-controllers	RMD	1	Bacteria	Firmicutes	Bacilli	Lactobacillales	Carnobacteriaceae	Granulicatella	Granulicatella_adiacens	0.0007
A04	non-controllers	RMD	1	Bacteria	Firmicutes	Clostridia	Clostridiales	Lachnospiraceae	Lachnospiraceae_noname	Lachnospiraceae_bacterium_9_1_43BFAA	0.00048
A05	controllers	MVA1	1	Bacteria	Bacteroidetes	Bacteroidia	Bacteroidales	Prevotellaceae	Prevotella	Prevotella_copri	78.9168
A05	controllers	MVA1	1	Bacteria	Bacteroidetes	Bacteroidia	Bacteroidales	Prevotellaceae	Prevotella	Prevotella_stercorea	5.85689
A05	controllers	MVA1	1	Bacteria	Firmicutes	Clostridia	Clostridiales	Ruminococcaceae	Faecalibacterium	Faecalibacterium_prausnitzii	2.32311
A05	controllers	MVA1	1	Bacteria	Firmicutes	Erysipelotrichia	Erysipelotrichales	Erysipelotrichaceae	Catenibacterium	Catenibacterium_mitsuokai	2.18082
A05	controllers	MVA1	1	Bacteria	Firmicutes	Clostridia	Clostridiales	Lachnospiraceae	Coprococcus	Coprococcus_sp_ART55_1	1.61847
A05	controllers	MVA1	1	Bacteria	Firmicutes	Clostridia	Clostridiales	Lachnospiraceae	Roseburia	Roseburia_inulinivorans	1.15834
A05	controllers	MVA1	1	Bacteria	Firmicutes	Negativicutes	Selenomonadales	Veillonellaceae	Megasphaera	Megasphaera_unclassified	1.03362
A05	controllers	MVA1	1	Bacteria	Firmicutes	Bacilli	Lactobacillales	Lactobacillaceae	Lactobacillus	Lactobacillus_ruminis	0.99058
A05	controllers	MVA1	1	Bacteria	Firmicutes	Clostridia	Clostridiales	Lachnospiraceae	Dorea	Dorea_longicatena	0.87737
A05	controllers	MVA1	1	Bacteria	Firmicutes	Negativicutes	Selenomonadales	Acidaminococcaceae	Phascolarctobacterium	Phascolarctobacterium_succinatutens	0.77135
A05	controllers	MVA1	1	Bacteria	Firmicutes	Negativicutes	Selenomonadales	Veillonellaceae	Mitsuokella	Mitsuokella_unclassified	0.51248
A05	controllers	MVA1	1	Bacteria	Firmicutes	Erysipelotrichia	Erysipelotrichales	Erysipelotrichaceae	Erysipelotrichaceae_noname	Eubacterium_biforme	0.47762
A05	controllers	MVA1	1	Bacteria	Firmicutes	Clostridia	Clostridiales	Eubacteriaceae	Eubacterium	Eubacterium_eligens	0.41606
A05	controllers	MVA1	1	Bacteria	Firmicutes	Negativicutes	Selenomonadales	Veillonellaceae	Mitsuokella	Mitsuokella_multacida	0.29026
A05	controllers	MVA1	1	Bacteria	Actinobacteria	Actinobacteria	Coriobacteriales	Coriobacteriaceae	Collinsella	Collinsella_aerofaciens	0.25118
A05	controllers	MVA1	1	Bacteria	Firmicutes	Negativicutes	Selenomonadales	Acidaminococcaceae	Acidaminococcus	Acidaminococcus_fermentans	0.24191
A05	controllers	MVA1	1	Bacteria	Firmicutes	Clostridia	Clostridiales	Lachnospiraceae	Dorea	Dorea_formicigenerans	0.17737
A05	controllers	MVA1	1	Bacteria	Proteobacteria	Betaproteobacteria	Burkholderiales	Sutterellaceae	Sutterella	Sutterella_wadsworthensis	0.16728
A05	controllers	MVA1	1	Bacteria	Firmicutes	Clostridia	Clostridiales	Eubacteriaceae	Eubacterium	Eubacterium_hallii	0.16037
A05	controllers	MVA1	1	Bacteria	Firmicutes	Clostridia	Clostridiales	Lachnospiraceae	Blautia	Ruminococcus_torques	0.15339
A05	controllers	MVA1	1	Bacteria	Firmicutes	Clostridia	Clostridiales	Lachnospiraceae	Coprococcus	Coprococcus_comes	0.13018
A05	controllers	MVA1	1	Bacteria	Firmicutes	Clostridia	Clostridiales	Ruminococcaceae	Subdoligranulum	Subdoligranulum_unclassified	0.13005
A05	controllers	MVA1	1	Bacteria	Firmicutes	Clostridia	Clostridiales	Eubacteriaceae	Eubacterium	Eubacterium_siraeum	0.11655
A05	controllers	MVA1	1	Bacteria	Firmicutes	Clostridia	Clostridiales	Lachnospiraceae	Blautia	Ruminococcus_obeum	0.1047
A05	controllers	MVA1	1	Bacteria	Firmicutes	Negativicutes	Selenomonadales	Acidaminococcaceae	Acidaminococcus	Acidaminococcus_intestini	0.10361
A05	controllers	MVA1	1	Bacteria	Bacteroidetes	Bacteroidia	Bacteroidales	Prevotellaceae	Paraprevotella	Paraprevotella_unclassified	0.10241
A05	controllers	MVA1	1	Bacteria	Firmicutes	Clostridia	Clostridiales	Eubacteriaceae	Eubacterium	Eubacterium_rectale	0.08733
A05	controllers	MVA1	1	Bacteria	Proteobacteria	Gammaproteobacteria	Pasteurellales	Pasteurellaceae	Haemophilus	Haemophilus_parainfluenzae	0.06975
A05	controllers	MVA1	1	Bacteria	Firmicutes	Bacilli	Lactobacillales	Streptococcaceae	Streptococcus	Streptococcus_parasanguinis	0.06626
A05	controllers	MVA1	1	Bacteria	Firmicutes	Negativicutes	Selenomonadales	Veillonellaceae	Veillonella	Veillonella_unclassified	0.06477
A05	controllers	MVA1	1	Bacteria	Firmicutes	Clostridia	Clostridiales	Lachnospiraceae	Anaerostipes	Anaerostipes_hadrus	0.06456
A05	controllers	MVA1	1	Bacteria	Firmicutes	Bacilli	Lactobacillales	Streptococcaceae	Streptococcus	Streptococcus_salivarius	0.05058
A05	controllers	MVA1	1	Bacteria	Firmicutes	Clostridia	Clostridiales	Oscillospiraceae	Oscillibacter	Oscillibacter_unclassified	0.04563
A05	controllers	MVA1	1	Bacteria	Bacteroidetes	Bacteroidia	Bacteroidales	Porphyromonadaceae	Parabacteroides	Parabacteroides_unclassified	0.04405
A05	controllers	MVA1	1	Bacteria	Firmicutes	Clostridia	Clostridiales	Ruminococcaceae	Ruminococcus	Ruminococcus_callidus	0.04384
A05	controllers	MVA1	1	Bacteria	Firmicutes	Negativicutes	Selenomonadales	Veillonellaceae	Veillonella	Veillonella_dispar	0.02269
A05	controllers	MVA1	1	Bacteria	Firmicutes	Negativicutes	Selenomonadales	Veillonellaceae	Veillonella	Veillonella_parvula	0.02097
A05	controllers	MVA1	1	Bacteria	Firmicutes	Clostridia	Clostridiales	Lachnospiraceae	Coprococcus	Coprococcus_catus	0.0203
A05	controllers	MVA1	1	Bacteria	Bacteroidetes	Bacteroidia	Bacteroidales	Bacteroidaceae	Bacteroides	Bacteroides_vulgatus	0.01758
A05	controllers	MVA1	1	Archaea	Euryarchaeota	Methanobacteria	Methanobacteriales	Methanobacteriaceae	Methanobrevibacter	Methanobrevibacter_unclassified	0.01704
A05	controllers	MVA1	1	Bacteria	Bacteroidetes	Bacteroidia	Bacteroidales	Bacteroidaceae	Bacteroides	Bacteroides_uniformis	0.01613
A05	controllers	MVA1	1	Bacteria	Firmicutes	Negativicutes	Selenomonadales	Veillonellaceae	Megasphaera	Megasphaera_elsdenii	0.01484
A05	controllers	MVA1	1	Bacteria	Bacteroidetes	Bacteroidia	Bacteroidales	Prevotellaceae	Paraprevotella	Paraprevotella_clara	0.01422
A05	controllers	MVA1	1	Bacteria	Firmicutes	Clostridia	Clostridiales	Lachnospiraceae	Lachnospiraceae_noname	Lachnospiraceae_bacterium_5_1_63FAA	0.00922
A05	controllers	MVA1	1	Bacteria	Actinobacteria	Actinobacteria	Bifidobacteriales	Bifidobacteriaceae	Bifidobacterium	Bifidobacterium_longum	0.00692
A05	controllers	MVA1	1	Archaea	Euryarchaeota	Methanobacteria	Methanobacteriales	Methanobacteriaceae	Methanobrevibacter	Methanobrevibacter_smithii	0.00511
A05	controllers	MVA1	1	Bacteria	Firmicutes	Bacilli	Lactobacillales	Streptococcaceae	Streptococcus	Streptococcus_thermophilus	0.00438
A05	controllers	MVA1	1	Bacteria	Bacteroidetes	Bacteroidia	Bacteroidales	Porphyromonadaceae	Parabacteroides	Parabacteroides_distasonis	0.00076
A05	controllers	MVA2	1	Bacteria	Bacteroidetes	Bacteroidia	Bacteroidales	Prevotellaceae	Prevotella	Prevotella_copri	78.9057
A05	controllers	MVA2	1	Bacteria	Proteobacteria	Gammaproteobacteria	Pasteurellales	Pasteurellaceae	Haemophilus	Haemophilus_parainfluenzae	4.6278
A05	controllers	MVA2	1	Bacteria	Proteobacteria	Gammaproteobacteria	Pasteurellales	Pasteurellaceae	Haemophilus	Haemophilus_pittmaniae	3.39916
A05	controllers	MVA2	1	Bacteria	Bacteroidetes	Bacteroidia	Bacteroidales	Prevotellaceae	Prevotella	Prevotella_stercorea	2.06164
A05	controllers	MVA2	1	Bacteria	Firmicutes	Negativicutes	Selenomonadales	Veillonellaceae	Megasphaera	Megasphaera_unclassified	1.72085
A05	controllers	MVA2	1	Bacteria	Firmicutes	Bacilli	Lactobacillales	Streptococcaceae	Streptococcus	Streptococcus_parasanguinis	1.56167
A05	controllers	MVA2	1	Bacteria	Firmicutes	Clostridia	Clostridiales	Lachnospiraceae	Roseburia	Roseburia_inulinivorans	1.20962
A05	controllers	MVA2	1	Bacteria	Firmicutes	Bacilli	Lactobacillales	Lactobacillaceae	Lactobacillus	Lactobacillus_ruminis	0.79673
A05	controllers	MVA2	1	Bacteria	Proteobacteria	Betaproteobacteria	Burkholderiales	Sutterellaceae	Sutterella	Sutterella_wadsworthensis	0.70562
A05	controllers	MVA2	1	Bacteria	Proteobacteria	Gammaproteobacteria	Enterobacteriales	Enterobacteriaceae	Escherichia	Escherichia_albertii	0.68037
A05	controllers	MVA2	1	Bacteria	Firmicutes	Clostridia	Clostridiales	Ruminococcaceae	Faecalibacterium	Faecalibacterium_prausnitzii	0.63559
A05	controllers	MVA2	1	Bacteria	Firmicutes	Erysipelotrichia	Erysipelotrichales	Erysipelotrichaceae	Catenibacterium	Catenibacterium_mitsuokai	0.43079
A05	controllers	MVA2	1	Bacteria	Firmicutes	Clostridia	Clostridiales	Peptostreptococcaceae	Peptostreptococcaceae_noname	Peptostreptococcaceae_noname_unclassified	0.38109
A05	controllers	MVA2	1	Bacteria	Firmicutes	Negativicutes	Selenomonadales	Veillonellaceae	Veillonella	Veillonella_unclassified	0.3198
A05	controllers	MVA2	1	Bacteria	Firmicutes	Negativicutes	Selenomonadales	Veillonellaceae	Mitsuokella	Mitsuokella_unclassified	0.27767
A05	controllers	MVA2	1	Bacteria	Firmicutes	Bacilli	Lactobacillales	Streptococcaceae	Streptococcus	Streptococcus_australis	0.2501
A05	controllers	MVA2	1	Bacteria	Actinobacteria	Actinobacteria	Bifidobacteriales	Bifidobacteriaceae	Bifidobacterium	Bifidobacterium_adolescentis	0.1894
A05	controllers	MVA2	1	Bacteria	Firmicutes	Negativicutes	Selenomonadales	Acidaminococcaceae	Phascolarctobacterium	Phascolarctobacterium_succinatutens	0.16468
A05	controllers	MVA2	1	Bacteria	Actinobacteria	Actinobacteria	Coriobacteriales	Coriobacteriaceae	Collinsella	Collinsella_aerofaciens	0.15267
A05	controllers	MVA2	1	Bacteria	Firmicutes	Clostridia	Clostridiales	Lachnospiraceae	Dorea	Dorea_longicatena	0.14428
A05	controllers	MVA2	1	Bacteria	Proteobacteria	Gammaproteobacteria	Enterobacteriales	Enterobacteriaceae	Klebsiella	Klebsiella_pneumoniae	0.14071
A05	controllers	MVA2	1	Bacteria	Firmicutes	Negativicutes	Selenomonadales	Acidaminococcaceae	Acidaminococcus	Acidaminococcus_fermentans	0.12176
A05	controllers	MVA2	1	Bacteria	Firmicutes	Negativicutes	Selenomonadales	Veillonellaceae	Mitsuokella	Mitsuokella_multacida	0.11233
A05	controllers	MVA2	1	Bacteria	Firmicutes	Negativicutes	Selenomonadales	Acidaminococcaceae	Acidaminococcus	Acidaminococcus_intestini	0.0757
A05	controllers	MVA2	1	Bacteria	Firmicutes	Clostridia	Clostridiales	Lachnospiraceae	Dorea	Dorea_formicigenerans	0.06079
A05	controllers	MVA2	1	Bacteria	Firmicutes	Negativicutes	Selenomonadales	Veillonellaceae	Veillonella	Veillonella_atypica	0.05792
A05	controllers	MVA2	1	Bacteria	Firmicutes	Negativicutes	Selenomonadales	Veillonellaceae	Veillonella	Veillonella_dispar	0.05788
A05	controllers	MVA2	1	Bacteria	Proteobacteria	Gammaproteobacteria	Pasteurellales	Pasteurellaceae	Actinobacillus	Actinobacillus_unclassified	0.05447
A05	controllers	MVA2	1	Bacteria	Proteobacteria	Gammaproteobacteria	Pasteurellales	Pasteurellaceae	Haemophilus	Haemophilus_sputorum	0.04817
A05	controllers	MVA2	1	Bacteria	Firmicutes	Clostridia	Clostridiales	Lachnospiraceae	Blautia	Ruminococcus_torques	0.04729
A05	controllers	MVA2	1	Bacteria	Firmicutes	Negativicutes	Selenomonadales	Veillonellaceae	Veillonella	Veillonella_parvula	0.03724
A05	controllers	MVA2	1	Bacteria	Firmicutes	Clostridia	Clostridiales	Lachnospiraceae	Coprococcus	Coprococcus_comes	0.02611
A05	controllers	MVA2	1	Bacteria	Firmicutes	Clostridia	Clostridiales	Eubacteriaceae	Eubacterium	Eubacterium_rectale	0.02436
A05	controllers	MVA2	1	Bacteria	Firmicutes	Bacilli	Lactobacillales	Streptococcaceae	Streptococcus	Streptococcus_salivarius	0.02334
A05	controllers	MVA2	1	Bacteria	Firmicutes	Clostridia	Clostridiales	Lachnospiraceae	Blautia	Ruminococcus_obeum	0.02028
A05	controllers	MVA2	1	Bacteria	Actinobacteria	Actinobacteria	Bifidobacteriales	Bifidobacteriaceae	Bifidobacterium	Bifidobacterium_longum	0.01706
A05	controllers	MVA2	1	Bacteria	Firmicutes	Negativicutes	Selenomonadales	Veillonellaceae	Megasphaera	Megasphaera_elsdenii	0.01667
A05	controllers	MVA2	1	Bacteria	Firmicutes	Bacilli	Lactobacillales	Streptococcaceae	Streptococcus	Streptococcus_gordonii	0.01639
A05	controllers	MVA2	1	Bacteria	Firmicutes	Clostridia	Clostridiales	Ruminococcaceae	Subdoligranulum	Subdoligranulum_unclassified	0.01458
A05	controllers	MVA2	1	Bacteria	Firmicutes	Erysipelotrichia	Erysipelotrichales	Erysipelotrichaceae	Erysipelotrichaceae_noname	Eubacterium_biforme	0.01434
A05	controllers	MVA2	1	Bacteria	Proteobacteria	Gammaproteobacteria	Enterobacteriales	Enterobacteriaceae	Klebsiella	Klebsiella_oxytoca	0.01226
A05	controllers	MVA2	1	Bacteria	Actinobacteria	Actinobacteria	Bifidobacteriales	Bifidobacteriaceae	Bifidobacterium	Bifidobacterium_catenulatum	0.01192
A05	controllers	MVA2	1	Bacteria	Firmicutes	Bacilli	Lactobacillales	Carnobacteriaceae	Granulicatella	Granulicatella_unclassified	0.00633
A05	controllers	MVA2	1	Bacteria	Actinobacteria	Actinobacteria	Actinomycetales	Micrococcaceae	Rothia	Rothia_mucilaginosa	0.00632
A05	controllers	MVA2	1	Bacteria	Firmicutes	Bacilli	Lactobacillales	Streptococcaceae	Streptococcus	Streptococcus_sanguinis	0.00581
A05	controllers	MVA2	1	Bacteria	Firmicutes	Clostridia	Clostridiales	Eubacteriaceae	Eubacterium	Eubacterium_hallii	0.00456
A05	controllers	MVA2	1	Bacteria	Firmicutes	Clostridia	Clostridiales	Lachnospiraceae	Roseburia	Roseburia_intestinalis	0.00442
A05	controllers	MVA2	1	Bacteria	Proteobacteria	Betaproteobacteria	Burkholderiales	Burkholderiaceae	Ralstonia	Ralstonia_unclassified	0.00406
A05	controllers	MVA2	1	Bacteria	Proteobacteria	Gammaproteobacteria	Enterobacteriales	Enterobacteriaceae	Enterobacter	Enterobacter_cloacae	0.00265
A05	controllers	MVA2	1	Bacteria	Firmicutes	Bacilli	Lactobacillales	Streptococcaceae	Streptococcus	Streptococcus_mitis_oralis_pneumoniae	0.00072
A05	controllers	MVA2	1	Bacteria	Firmicutes	Clostridia	Clostridiales	Peptostreptococcaceae	Peptostreptococcaceae_noname	Clostridium_bartlettii	0.00065
A05	controllers	pre_Vax	1	Bacteria	Bacteroidetes	Bacteroidia	Bacteroidales	Prevotellaceae	Prevotella	Prevotella_copri	70.1627
A05	controllers	pre_Vax	1	Bacteria	Bacteroidetes	Bacteroidia	Bacteroidales	Prevotellaceae	Prevotella	Prevotella_stercorea	6.55203
A05	controllers	pre_Vax	1	Bacteria	Firmicutes	Clostridia	Clostridiales	Ruminococcaceae	Faecalibacterium	Faecalibacterium_prausnitzii	5.85853
A05	controllers	pre_Vax	1	Bacteria	Firmicutes	Negativicutes	Selenomonadales	Acidaminococcaceae	Phascolarctobacterium	Phascolarctobacterium_succinatutens	5.7218
A05	controllers	pre_Vax	1	Bacteria	Firmicutes	Erysipelotrichia	Erysipelotrichales	Erysipelotrichaceae	Catenibacterium	Catenibacterium_mitsuokai	2.4486
A05	controllers	pre_Vax	1	Bacteria	Firmicutes	Erysipelotrichia	Erysipelotrichales	Erysipelotrichaceae	Erysipelotrichaceae_noname	Eubacterium_biforme	1.4187
A05	controllers	pre_Vax	1	Bacteria	Firmicutes	Clostridia	Clostridiales	Lachnospiraceae	Dorea	Dorea_longicatena	1.29251
A05	controllers	pre_Vax	1	Bacteria	Firmicutes	Clostridia	Clostridiales	Lachnospiraceae	Roseburia	Roseburia_inulinivorans	1.062
A05	controllers	pre_Vax	1	Bacteria	Firmicutes	Negativicutes	Selenomonadales	Veillonellaceae	Megasphaera	Megasphaera_unclassified	0.73209
A05	controllers	pre_Vax	1	Bacteria	Firmicutes	Clostridia	Clostridiales	Lachnospiraceae	Blautia	Ruminococcus_torques	0.66993
A05	controllers	pre_Vax	1	Bacteria	Proteobacteria	Gammaproteobacteria	Pasteurellales	Pasteurellaceae	Haemophilus	Haemophilus_parainfluenzae	0.45863
A05	controllers	pre_Vax	1	Bacteria	Firmicutes	Bacilli	Lactobacillales	Lactobacillaceae	Lactobacillus	Lactobacillus_ruminis	0.44353
A05	controllers	pre_Vax	1	Bacteria	Actinobacteria	Actinobacteria	Coriobacteriales	Coriobacteriaceae	Collinsella	Collinsella_aerofaciens	0.42925
A05	controllers	pre_Vax	1	Bacteria	Firmicutes	Negativicutes	Selenomonadales	Veillonellaceae	Mitsuokella	Mitsuokella_unclassified	0.37849
A05	controllers	pre_Vax	1	Bacteria	Proteobacteria	Betaproteobacteria	Burkholderiales	Sutterellaceae	Sutterella	Sutterella_wadsworthensis	0.35231
A05	controllers	pre_Vax	1	Bacteria	Firmicutes	Clostridia	Clostridiales	Lachnospiraceae	Dorea	Dorea_formicigenerans	0.33811
A05	controllers	pre_Vax	1	Bacteria	Firmicutes	Clostridia	Clostridiales	Eubacteriaceae	Eubacterium	Eubacterium_rectale	0.26542
A05	controllers	pre_Vax	1	Bacteria	Proteobacteria	Gammaproteobacteria	Pasteurellales	Pasteurellaceae	Haemophilus	Haemophilus_pittmaniae	0.26474
A05	controllers	pre_Vax	1	Bacteria	Firmicutes	Clostridia	Clostridiales	Lachnospiraceae	Blautia	Ruminococcus_obeum	0.18335
A05	controllers	pre_Vax	1	Bacteria	Firmicutes	Clostridia	Clostridiales	Lachnospiraceae	Coprococcus	Coprococcus_comes	0.15387
A05	controllers	pre_Vax	1	Bacteria	Actinobacteria	Actinobacteria	Bifidobacteriales	Bifidobacteriaceae	Bifidobacterium	Bifidobacterium_longum	0.14991
A05	controllers	pre_Vax	1	Bacteria	Firmicutes	Clostridia	Clostridiales	Eubacteriaceae	Eubacterium	Eubacterium_hallii	0.14919
A05	controllers	pre_Vax	1	Bacteria	Firmicutes	Clostridia	Clostridiales	Lachnospiraceae	Anaerostipes	Anaerostipes_hadrus	0.08453
A05	controllers	pre_Vax	1	Bacteria	Firmicutes	Clostridia	Clostridiales	Ruminococcaceae	Subdoligranulum	Subdoligranulum_unclassified	0.0845
A05	controllers	pre_Vax	1	Bacteria	Firmicutes	Negativicutes	Selenomonadales	Acidaminococcaceae	Acidaminococcus	Acidaminococcus_fermentans	0.07559
A05	controllers	pre_Vax	1	Bacteria	Firmicutes	Bacilli	Lactobacillales	Streptococcaceae	Streptococcus	Streptococcus_parasanguinis	0.05287
A05	controllers	pre_Vax	1	Bacteria	Firmicutes	Negativicutes	Selenomonadales	Veillonellaceae	Mitsuokella	Mitsuokella_multacida	0.04647
A05	controllers	pre_Vax	1	Bacteria	Firmicutes	Bacilli	Lactobacillales	Streptococcaceae	Streptococcus	Streptococcus_salivarius	0.03095
A05	controllers	pre_Vax	1	Bacteria	Firmicutes	Negativicutes	Selenomonadales	Acidaminococcaceae	Acidaminococcus	Acidaminococcus_intestini	0.02906
A05	controllers	pre_Vax	1	Bacteria	Firmicutes	Clostridia	Clostridiales	Eubacteriaceae	Eubacterium	Eubacterium_eligens	0.0247
A05	controllers	pre_Vax	1	Bacteria	Firmicutes	Clostridia	Clostridiales	Lachnospiraceae	Lachnospiraceae_noname	Lachnospiraceae_bacterium_5_1_63FAA	0.02194
A05	controllers	pre_Vax	1	Bacteria	Firmicutes	Clostridia	Clostridiales	Oscillospiraceae	Oscillibacter	Oscillibacter_unclassified	0.01557
A05	controllers	pre_Vax	1	Bacteria	Firmicutes	Clostridia	Clostridiales	Lachnospiraceae	Lachnospiraceae_noname	Lachnospiraceae_bacterium_2_1_58FAA	0.01353
A05	controllers	pre_Vax	1	Bacteria	Firmicutes	Clostridia	Clostridiales	Eubacteriaceae	Eubacterium	Eubacterium_ventriosum	0.01208
A05	controllers	pre_Vax	1	Bacteria	Proteobacteria	Gammaproteobacteria	Pasteurellales	Pasteurellaceae	Actinobacillus	Actinobacillus_unclassified	0.01172
A05	controllers	pre_Vax	1	Bacteria	Firmicutes	Negativicutes	Selenomonadales	Veillonellaceae	Megasphaera	Megasphaera_elsdenii	0.00921
A05	controllers	pre_Vax	1	Bacteria	Firmicutes	Negativicutes	Selenomonadales	Veillonellaceae	Veillonella	Veillonella_unclassified	0.00154
A05	controllers	RMD	1	Bacteria	Bacteroidetes	Bacteroidia	Bacteroidales	Prevotellaceae	Prevotella	Prevotella_copri	74.7908
A05	controllers	RMD	1	Bacteria	Proteobacteria	Gammaproteobacteria	Enterobacteriales	Enterobacteriaceae	Escherichia	Escherichia_coli	7.87854
A05	controllers	RMD	1	Bacteria	Firmicutes	Negativicutes	Selenomonadales	Veillonellaceae	Megasphaera	Megasphaera_unclassified	2.7385
A05	controllers	RMD	1	Bacteria	Bacteroidetes	Bacteroidia	Bacteroidales	Prevotellaceae	Prevotella	Prevotella_stercorea	2.20413
A05	controllers	RMD	1	Bacteria	Firmicutes	Bacilli	Lactobacillales	Streptococcaceae	Streptococcus	Streptococcus_parasanguinis	1.71559
A05	controllers	RMD	1	Bacteria	Proteobacteria	Gammaproteobacteria	Pasteurellales	Pasteurellaceae	Haemophilus	Haemophilus_parainfluenzae	1.54847
A05	controllers	RMD	1	Bacteria	Firmicutes	Bacilli	Lactobacillales	Lactobacillaceae	Lactobacillus	Lactobacillus_ruminis	0.72999
A05	controllers	RMD	1	Bacteria	Proteobacteria	Gammaproteobacteria	Pasteurellales	Pasteurellaceae	Haemophilus	Haemophilus_pittmaniae	0.72896
A05	controllers	RMD	1	Bacteria	Proteobacteria	Betaproteobacteria	Burkholderiales	Sutterellaceae	Sutterella	Sutterella_wadsworthensis	0.55352
A05	controllers	RMD	1	Bacteria	Firmicutes	Clostridia	Clostridiales	Ruminococcaceae	Faecalibacterium	Faecalibacterium_prausnitzii	0.52357
A05	controllers	RMD	1	Bacteria	Proteobacteria	Gammaproteobacteria	Enterobacteriales	Enterobacteriaceae	Escherichia	Escherichia_unclassified	0.49971
A05	controllers	RMD	1	Bacteria	Firmicutes	Bacilli	Lactobacillales	Streptococcaceae	Streptococcus	Streptococcus_salivarius	0.47254
A05	controllers	RMD	1	Bacteria	Actinobacteria	Actinobacteria	Bifidobacteriales	Bifidobacteriaceae	Bifidobacterium	Bifidobacterium_longum	0.44641
A05	controllers	RMD	1	Bacteria	Firmicutes	Clostridia	Clostridiales	Lachnospiraceae	Roseburia	Roseburia_inulinivorans	0.41833
A05	controllers	RMD	1	Bacteria	Firmicutes	Negativicutes	Selenomonadales	Veillonellaceae	Mitsuokella	Mitsuokella_unclassified	0.41448
A05	controllers	RMD	1	Bacteria	Firmicutes	Erysipelotrichia	Erysipelotrichales	Erysipelotrichaceae	Erysipelotrichaceae_noname	Eubacterium_biforme	0.36678
A05	controllers	RMD	1	Bacteria	Firmicutes	Clostridia	Clostridiales	Lachnospiraceae	Dorea	Dorea_longicatena	0.30673
A05	controllers	RMD	1	Bacteria	Actinobacteria	Actinobacteria	Coriobacteriales	Coriobacteriaceae	Collinsella	Collinsella_aerofaciens	0.28158
A05	controllers	RMD	1	Bacteria	Firmicutes	Negativicutes	Selenomonadales	Acidaminococcaceae	Acidaminococcus	Acidaminococcus_fermentans	0.22807
A05	controllers	RMD	1	Bacteria	Firmicutes	Clostridia	Clostridiales	Eubacteriaceae	Eubacterium	Eubacterium_eligens	0.22661
A05	controllers	RMD	1	Bacteria	Firmicutes	Erysipelotrichia	Erysipelotrichales	Erysipelotrichaceae	Catenibacterium	Catenibacterium_mitsuokai	0.17476
A05	controllers	RMD	1	Bacteria	Firmicutes	Negativicutes	Selenomonadales	Veillonellaceae	Veillonella	Veillonella_unclassified	0.15945
A05	controllers	RMD	1	Bacteria	Firmicutes	Negativicutes	Selenomonadales	Acidaminococcaceae	Phascolarctobacterium	Phascolarctobacterium_succinatutens	0.15862
A05	controllers	RMD	1	Bacteria	Firmicutes	Bacilli	Lactobacillales	Streptococcaceae	Streptococcus	Streptococcus_australis	0.15329
A05	controllers	RMD	1	Bacteria	Firmicutes	Negativicutes	Selenomonadales	Veillonellaceae	Mitsuokella	Mitsuokella_multacida	0.10761
A05	controllers	RMD	1	Bacteria	Firmicutes	Clostridia	Clostridiales	Lachnospiraceae	Blautia	Ruminococcus_torques	0.10288
A05	controllers	RMD	1	Bacteria	Firmicutes	Bacilli	Lactobacillales	Streptococcaceae	Streptococcus	Streptococcus_infantis	0.09162
A05	controllers	RMD	1	Bacteria	Firmicutes	Negativicutes	Selenomonadales	Veillonellaceae	Veillonella	Veillonella_parvula	0.0898
A05	controllers	RMD	1	Bacteria	Firmicutes	Negativicutes	Selenomonadales	Acidaminococcaceae	Acidaminococcus	Acidaminococcus_intestini	0.08895
A05	controllers	RMD	1	Bacteria	Firmicutes	Clostridia	Clostridiales	Lachnospiraceae	Dorea	Dorea_formicigenerans	0.05569
A05	controllers	RMD	1	Bacteria	Firmicutes	Clostridia	Clostridiales	Eubacteriaceae	Eubacterium	Eubacterium_rectale	0.05529
A05	controllers	RMD	1	Bacteria	Firmicutes	Bacilli	Lactobacillales	Streptococcaceae	Streptococcus	Streptococcus_gordonii	0.05385
A05	controllers	RMD	1	Bacteria	Firmicutes	Bacilli	Lactobacillales	Streptococcaceae	Streptococcus	Streptococcus_sanguinis	0.04566
A05	controllers	RMD	1	Bacteria	Firmicutes	Clostridia	Clostridiales	Lachnospiraceae	Coprococcus	Coprococcus_comes	0.04305
A05	controllers	RMD	1	Bacteria	Firmicutes	Clostridia	Clostridiales	Lachnospiraceae	Lachnospiraceae_noname	Lachnospiraceae_bacterium_8_1_57FAA	0.039
A05	controllers	RMD	1	Bacteria	Firmicutes	Negativicutes	Selenomonadales	Veillonellaceae	Veillonella	Veillonella_atypica	0.03849
A05	controllers	RMD	1	Bacteria	Firmicutes	Clostridia	Clostridiales	Lachnospiraceae	Blautia	Ruminococcus_obeum	0.02828
A05	controllers	RMD	1	Bacteria	Firmicutes	Negativicutes	Selenomonadales	Veillonellaceae	Veillonella	Veillonella_dispar	0.02746
A05	controllers	RMD	1	Bacteria	Firmicutes	Negativicutes	Selenomonadales	Veillonellaceae	Megasphaera	Megasphaera_elsdenii	0.02688
A05	controllers	RMD	1	Bacteria	Firmicutes	Clostridia	Clostridiales	Ruminococcaceae	Subdoligranulum	Subdoligranulum_unclassified	0.02115
A05	controllers	RMD	1	Bacteria	Firmicutes	Clostridia	Clostridiales	Lachnospiraceae	Lachnospiraceae_noname	Lachnospiraceae_bacterium_1_1_57FAA	0.0179
A05	controllers	RMD	1	Bacteria	Proteobacteria	Gammaproteobacteria	Pasteurellales	Pasteurellaceae	Actinobacillus	Actinobacillus_unclassified	0.0132
A05	controllers	RMD	1	Bacteria	Firmicutes	Clostridia	Clostridiales	Lachnospiraceae	Coprococcus	Coprococcus_catus	0.01021
A05	controllers	RMD	1	Bacteria	Actinobacteria	Actinobacteria	Actinomycetales	Micrococcaceae	Rothia	Rothia_mucilaginosa	0.00587
A05	controllers	RMD	1	Bacteria	Bacteroidetes	Bacteroidia	Bacteroidales	Bacteroidaceae	Bacteroides	Bacteroides_uniformis	0.00553
A05	controllers	RMD	1	Bacteria	Firmicutes	Bacilli	Lactobacillales	Streptococcaceae	Streptococcus	Streptococcus_mitis_oralis_pneumoniae	0.00227
A05	controllers	RMD	1	Bacteria	Firmicutes	Bacilli	Lactobacillales	Enterococcaceae	Enterococcus	Enterococcus_faecalis	0.00189
A05	controllers	RMD	1	Bacteria	Firmicutes	Clostridia	Clostridiales	Oscillospiraceae	Oscillibacter	Oscillibacter_unclassified	0.00175
A05	controllers	w34	2	Bacteria	Bacteroidetes	Bacteroidia	Bacteroidales	Prevotellaceae	Prevotella	Prevotella_copri	82.2546
A05	controllers	w34	2	Bacteria	Bacteroidetes	Bacteroidia	Bacteroidales	Prevotellaceae	Prevotella	Prevotella_stercorea	4.43152
A05	controllers	w34	2	Bacteria	Firmicutes	Clostridia	Clostridiales	Eubacteriaceae	Eubacterium	Eubacterium_rectale	2.71008
A05	controllers	w34	2	Bacteria	Firmicutes	Erysipelotrichia	Erysipelotrichales	Erysipelotrichaceae	Catenibacterium	Catenibacterium_mitsuokai	1.23468
A05	controllers	w34	2	Bacteria	Firmicutes	Clostridia	Clostridiales	Lachnospiraceae	Roseburia	Roseburia_inulinivorans	1.19905
A05	controllers	w34	2	Bacteria	Proteobacteria	Betaproteobacteria	Burkholderiales	Sutterellaceae	Sutterella	Sutterella_wadsworthensis	1.0973
A05	controllers	w34	2	Bacteria	Firmicutes	Clostridia	Clostridiales	Ruminococcaceae	Faecalibacterium	Faecalibacterium_prausnitzii	1.07211
A05	controllers	w34	2	Bacteria	Firmicutes	Bacilli	Lactobacillales	Lactobacillaceae	Lactobacillus	Lactobacillus_ruminis	0.92208
A05	controllers	w34	2	Bacteria	Firmicutes	Negativicutes	Selenomonadales	Veillonellaceae	Megasphaera	Megasphaera_unclassified	0.7068
A05	controllers	w34	2	Bacteria	Actinobacteria	Actinobacteria	Bifidobacteriales	Bifidobacteriaceae	Bifidobacterium	Bifidobacterium_adolescentis	0.44525
A05	controllers	w34	2	Bacteria	Firmicutes	Erysipelotrichia	Erysipelotrichales	Erysipelotrichaceae	Erysipelotrichaceae_noname	Eubacterium_biforme	0.4358
A05	controllers	w34	2	Bacteria	Firmicutes	Negativicutes	Selenomonadales	Acidaminococcaceae	Phascolarctobacterium	Phascolarctobacterium_succinatutens	0.35146
A05	controllers	w34	2	Bacteria	Firmicutes	Clostridia	Clostridiales	Lachnospiraceae	Dorea	Dorea_longicatena	0.31416
A05	controllers	w34	2	Bacteria	Firmicutes	Clostridia	Clostridiales	Lachnospiraceae	Roseburia	Roseburia_intestinalis	0.30978
A05	controllers	w34	2	Bacteria	Bacteroidetes	Bacteroidia	Bacteroidales	Porphyromonadaceae	Parabacteroides	Parabacteroides_unclassified	0.2183
A05	controllers	w34	2	Bacteria	Actinobacteria	Actinobacteria	Coriobacteriales	Coriobacteriaceae	Collinsella	Collinsella_aerofaciens	0.18709
A05	controllers	w34	2	Bacteria	Bacteroidetes	Bacteroidia	Bacteroidales	Bacteroidaceae	Bacteroides	Bacteroides_uniformis	0.17199
A05	controllers	w34	2	Bacteria	Firmicutes	Clostridia	Clostridiales	Ruminococcaceae	Subdoligranulum	Subdoligranulum_unclassified	0.16514
A05	controllers	w34	2	Bacteria	Bacteroidetes	Bacteroidia	Bacteroidales	Bacteroidaceae	Bacteroides	Bacteroides_eggerthii	0.16188
A05	controllers	w34	2	Bacteria	Firmicutes	Clostridia	Clostridiales	Lachnospiraceae	Coprococcus	Coprococcus_comes	0.1582
A05	controllers	w34	2	Bacteria	Firmicutes	Clostridia	Clostridiales	Lachnospiraceae	Dorea	Dorea_formicigenerans	0.13545
A05	controllers	w34	2	Bacteria	Firmicutes	Bacilli	Lactobacillales	Streptococcaceae	Streptococcus	Streptococcus_parasanguinis	0.13216
A05	controllers	w34	2	Bacteria	Bacteroidetes	Bacteroidia	Bacteroidales	Bacteroidaceae	Bacteroides	Bacteroides_stercoris	0.11872
A05	controllers	w34	2	Bacteria	Firmicutes	Bacilli	Lactobacillales	Streptococcaceae	Streptococcus	Streptococcus_salivarius	0.11388
A05	controllers	w34	2	Bacteria	Bacteroidetes	Bacteroidia	Bacteroidales	Prevotellaceae	Paraprevotella	Paraprevotella_unclassified	0.09788
A05	controllers	w34	2	Bacteria	Bacteroidetes	Bacteroidia	Bacteroidales	Porphyromonadaceae	Parabacteroides	Parabacteroides_distasonis	0.09567
A05	controllers	w34	2	Bacteria	Proteobacteria	Gammaproteobacteria	Pasteurellales	Pasteurellaceae	Haemophilus	Haemophilus_parainfluenzae	0.0927
A05	controllers	w34	2	Bacteria	Firmicutes	Clostridia	Clostridiales	Lachnospiraceae	Blautia	Ruminococcus_obeum	0.06844
A05	controllers	w34	2	Bacteria	Bacteroidetes	Bacteroidia	Bacteroidales	Porphyromonadaceae	Parabacteroides	Parabacteroides_merdae	0.06795
A05	controllers	w34	2	Bacteria	Firmicutes	Negativicutes	Selenomonadales	Veillonellaceae	Mitsuokella	Mitsuokella_multacida	0.06007
A05	controllers	w34	2	Bacteria	Firmicutes	Clostridia	Clostridiales	Lachnospiraceae	Blautia	Ruminococcus_torques	0.05951
A05	controllers	w34	2	Bacteria	Firmicutes	Negativicutes	Selenomonadales	Veillonellaceae	Mitsuokella	Mitsuokella_unclassified	0.05319
A05	controllers	w34	2	Bacteria	Actinobacteria	Actinobacteria	Bifidobacteriales	Bifidobacteriaceae	Bifidobacterium	Bifidobacterium_longum	0.05056
A05	controllers	w34	2	Bacteria	Firmicutes	Negativicutes	Selenomonadales	Acidaminococcaceae	Acidaminococcus	Acidaminococcus_fermentans	0.04627
A05	controllers	w34	2	Bacteria	Bacteroidetes	Bacteroidia	Bacteroidales	Bacteroidaceae	Bacteroides	Bacteroides_vulgatus	0.04615
A05	controllers	w34	2	Bacteria	Firmicutes	Negativicutes	Selenomonadales	Veillonellaceae	Veillonella	Veillonella_unclassified	0.04369
A05	controllers	w34	2	Bacteria	Firmicutes	Clostridia	Clostridiales	Oscillospiraceae	Oscillibacter	Oscillibacter_unclassified	0.0392
A05	controllers	w34	2	Bacteria	Firmicutes	Negativicutes	Selenomonadales	Acidaminococcaceae	Acidaminococcus	Acidaminococcus_intestini	0.0296
A05	controllers	w34	2	Bacteria	Proteobacteria	Gammaproteobacteria	Enterobacteriales	Enterobacteriaceae	Escherichia	Escherichia_coli	0.02885
A05	controllers	w34	2	Bacteria	Firmicutes	Clostridia	Clostridiales	Ruminococcaceae	Ruminococcus	Ruminococcus_callidus	0.02184
A05	controllers	w34	2	Bacteria	Firmicutes	Clostridia	Clostridiales	Eubacteriaceae	Eubacterium	Eubacterium_siraeum	0.01539
A05	controllers	w34	2	Bacteria	Firmicutes	Clostridia	Clostridiales	Eubacteriaceae	Eubacterium	Eubacterium_hallii	0.00495
A05	controllers	w34	2	Bacteria	Bacteroidetes	Bacteroidia	Bacteroidales	Bacteroidaceae	Bacteroides	Bacteroides_intestinalis	0.00455
A05	controllers	w34	2	Bacteria	Firmicutes	Negativicutes	Selenomonadales	Veillonellaceae	Veillonella	Veillonella_parvula	0.00324
A05	controllers	w34	2	Bacteria	Bacteroidetes	Bacteroidia	Bacteroidales	Rikenellaceae	Alistipes	Alistipes_shahii	0.00304
A05	controllers	w34	2	Bacteria	Firmicutes	Negativicutes	Selenomonadales	Veillonellaceae	Megasphaera	Megasphaera_elsdenii	0.00156
A05	controllers	w4	2	Bacteria	Bacteroidetes	Bacteroidia	Bacteroidales	Prevotellaceae	Prevotella	Prevotella_copri	87.6187
A05	controllers	w4	2	Bacteria	Bacteroidetes	Bacteroidia	Bacteroidales	Prevotellaceae	Prevotella	Prevotella_stercorea	4.79141
A05	controllers	w4	2	Bacteria	Firmicutes	Erysipelotrichia	Erysipelotrichales	Erysipelotrichaceae	Catenibacterium	Catenibacterium_mitsuokai	1.1376
A05	controllers	w4	2	Bacteria	Firmicutes	Clostridia	Clostridiales	Ruminococcaceae	Faecalibacterium	Faecalibacterium_prausnitzii	1.1151
A05	controllers	w4	2	Bacteria	Firmicutes	Negativicutes	Selenomonadales	Acidaminococcaceae	Phascolarctobacterium	Phascolarctobacterium_succinatutens	0.92492
A05	controllers	w4	2	Bacteria	Firmicutes	Clostridia	Clostridiales	Lachnospiraceae	Dorea	Dorea_longicatena	0.54136
A05	controllers	w4	2	Bacteria	Actinobacteria	Actinobacteria	Bifidobacteriales	Bifidobacteriaceae	Bifidobacterium	Bifidobacterium_adolescentis	0.53782
A05	controllers	w4	2	Bacteria	Proteobacteria	Betaproteobacteria	Burkholderiales	Sutterellaceae	Sutterella	Sutterella_wadsworthensis	0.46821
A05	controllers	w4	2	Bacteria	Firmicutes	Clostridia	Clostridiales	Eubacteriaceae	Eubacterium	Eubacterium_rectale	0.37827
A05	controllers	w4	2	Bacteria	Firmicutes	Bacilli	Lactobacillales	Lactobacillaceae	Lactobacillus	Lactobacillus_ruminis	0.32195
A05	controllers	w4	2	Bacteria	Firmicutes	Erysipelotrichia	Erysipelotrichales	Erysipelotrichaceae	Erysipelotrichaceae_noname	Eubacterium_biforme	0.2393
A05	controllers	w4	2	Bacteria	Actinobacteria	Actinobacteria	Coriobacteriales	Coriobacteriaceae	Collinsella	Collinsella_aerofaciens	0.22484
A05	controllers	w4	2	Bacteria	Firmicutes	Clostridia	Clostridiales	Lachnospiraceae	Roseburia	Roseburia_inulinivorans	0.21462
A05	controllers	w4	2	Bacteria	Firmicutes	Clostridia	Clostridiales	Lachnospiraceae	Dorea	Dorea_formicigenerans	0.19188
A05	controllers	w4	2	Bacteria	Firmicutes	Clostridia	Clostridiales	Ruminococcaceae	Subdoligranulum	Subdoligranulum_unclassified	0.1506
A05	controllers	w4	2	Bacteria	Firmicutes	Clostridia	Clostridiales	Lachnospiraceae	Coprococcus	Coprococcus_comes	0.14374
A05	controllers	w4	2	Bacteria	Firmicutes	Clostridia	Clostridiales	Lachnospiraceae	Blautia	Ruminococcus_torques	0.13321
A05	controllers	w4	2	Bacteria	Firmicutes	Clostridia	Clostridiales	Lachnospiraceae	Blautia	Ruminococcus_obeum	0.09006
A05	controllers	w4	2	Bacteria	Firmicutes	Clostridia	Clostridiales	Eubacteriaceae	Eubacterium	Eubacterium_hallii	0.0898
A05	controllers	w4	2	Bacteria	Firmicutes	Clostridia	Clostridiales	Lachnospiraceae	Dorea	Dorea_unclassified	0.08683
A05	controllers	w4	2	Bacteria	Firmicutes	Negativicutes	Selenomonadales	Veillonellaceae	Megasphaera	Megasphaera_unclassified	0.07308
A05	controllers	w4	2	Bacteria	Firmicutes	Negativicutes	Selenomonadales	Veillonellaceae	Veillonella	Veillonella_unclassified	0.05778
A05	controllers	w4	2	Bacteria	Firmicutes	Negativicutes	Selenomonadales	Veillonellaceae	Mitsuokella	Mitsuokella_unclassified	0.05633
A05	controllers	w4	2	Bacteria	Firmicutes	Bacilli	Lactobacillales	Streptococcaceae	Streptococcus	Streptococcus_parasanguinis	0.05144
A05	controllers	w4	2	Bacteria	Firmicutes	Clostridia	Clostridiales	Ruminococcaceae	Ruminococcus	Ruminococcus_bromii	0.04808
A05	controllers	w4	2	Bacteria	Firmicutes	Clostridia	Clostridiales	Oscillospiraceae	Oscillibacter	Oscillibacter_unclassified	0.03402
A05	controllers	w4	2	Bacteria	Firmicutes	Negativicutes	Selenomonadales	Veillonellaceae	Veillonella	Veillonella_parvula	0.02875
A05	controllers	w4	2	Bacteria	Actinobacteria	Actinobacteria	Bifidobacteriales	Bifidobacteriaceae	Bifidobacterium	Bifidobacterium_longum	0.02774
A05	controllers	w4	2	Bacteria	Bacteroidetes	Bacteroidia	Bacteroidales	Porphyromonadaceae	Parabacteroides	Parabacteroides_unclassified	0.02621
A05	controllers	w4	2	Bacteria	Firmicutes	Negativicutes	Selenomonadales	Acidaminococcaceae	Acidaminococcus	Acidaminococcus_fermentans	0.02592
A05	controllers	w4	2	Bacteria	Firmicutes	Bacilli	Lactobacillales	Streptococcaceae	Streptococcus	Streptococcus_salivarius	0.02139
A05	controllers	w4	2	Bacteria	Bacteroidetes	Bacteroidia	Bacteroidales	Prevotellaceae	Paraprevotella	Paraprevotella_unclassified	0.02092
A05	controllers	w4	2	Bacteria	Firmicutes	Bacilli	Lactobacillales	Streptococcaceae	Streptococcus	Streptococcus_thermophilus	0.01681
A05	controllers	w4	2	Bacteria	Firmicutes	Clostridia	Clostridiales	Lachnospiraceae	Coprococcus	Coprococcus_catus	0.01288
A05	controllers	w4	2	Bacteria	Bacteroidetes	Bacteroidia	Bacteroidales	Bacteroidaceae	Bacteroides	Bacteroides_uniformis	0.00999
A05	controllers	w4	2	Bacteria	Firmicutes	Negativicutes	Selenomonadales	Acidaminococcaceae	Acidaminococcus	Acidaminococcus_intestini	0.00856
A05	controllers	w4	2	Bacteria	Proteobacteria	Gammaproteobacteria	Pasteurellales	Pasteurellaceae	Haemophilus	Haemophilus_parainfluenzae	0.00757
A05	controllers	w4	2	Bacteria	Actinobacteria	Actinobacteria	Bifidobacteriales	Bifidobacteriaceae	Bifidobacterium	Bifidobacterium_catenulatum	0.00407
A05	controllers	w4	2	Bacteria	Firmicutes	Clostridia	Clostridiales	Eubacteriaceae	Eubacterium	Eubacterium_ventriosum	0.00367
A05	controllers	w8	2	Bacteria	Bacteroidetes	Bacteroidia	Bacteroidales	Prevotellaceae	Prevotella	Prevotella_copri	53.7054
A05	controllers	w8	2	Bacteria	Proteobacteria	Gammaproteobacteria	Enterobacteriales	Enterobacteriaceae	Escherichia	Escherichia_coli	8.00661
A05	controllers	w8	2	Bacteria	Bacteroidetes	Bacteroidia	Bacteroidales	Prevotellaceae	Prevotella	Prevotella_stercorea	7.32405
A05	controllers	w8	2	Bacteria	Firmicutes	Clostridia	Clostridiales	Lachnospiraceae	Coprococcus	Coprococcus_sp_ART55_1	3.62721
A05	controllers	w8	2	Bacteria	Firmicutes	Erysipelotrichia	Erysipelotrichales	Erysipelotrichaceae	Catenibacterium	Catenibacterium_mitsuokai	3.49047
A05	controllers	w8	2	Bacteria	Firmicutes	Negativicutes	Selenomonadales	Acidaminococcaceae	Phascolarctobacterium	Phascolarctobacterium_succinatutens	3.0766
A05	controllers	w8	2	Bacteria	Firmicutes	Clostridia	Clostridiales	Eubacteriaceae	Eubacterium	Eubacterium_rectale	2.74273
A05	controllers	w8	2	Bacteria	Firmicutes	Clostridia	Clostridiales	Ruminococcaceae	Faecalibacterium	Faecalibacterium_prausnitzii	2.57017
A05	controllers	w8	2	Bacteria	Firmicutes	Clostridia	Clostridiales	Lachnospiraceae	Roseburia	Roseburia_inulinivorans	2.51529
A05	controllers	w8	2	Bacteria	Firmicutes	Erysipelotrichia	Erysipelotrichales	Erysipelotrichaceae	Erysipelotrichaceae_noname	Eubacterium_biforme	1.60626
A05	controllers	w8	2	Bacteria	Firmicutes	Clostridia	Clostridiales	Lachnospiraceae	Dorea	Dorea_longicatena	1.60278
A05	controllers	w8	2	Bacteria	Firmicutes	Clostridia	Clostridiales	Lachnospiraceae	Blautia	Ruminococcus_torques	0.93879
A05	controllers	w8	2	Bacteria	Proteobacteria	Betaproteobacteria	Burkholderiales	Sutterellaceae	Sutterella	Sutterella_wadsworthensis	0.83651
A05	controllers	w8	2	Bacteria	Proteobacteria	Gammaproteobacteria	Enterobacteriales	Enterobacteriaceae	Klebsiella	Klebsiella_pneumoniae	0.73632
A05	controllers	w8	2	Bacteria	Firmicutes	Clostridia	Clostridiales	Lachnospiraceae	Coprococcus	Coprococcus_comes	0.66596
A05	controllers	w8	2	Bacteria	Firmicutes	Clostridia	Clostridiales	Lachnospiraceae	Dorea	Dorea_formicigenerans	0.66215
A05	controllers	w8	2	Bacteria	Proteobacteria	Gammaproteobacteria	Enterobacteriales	Enterobacteriaceae	Escherichia	Escherichia_unclassified	0.64345
A05	controllers	w8	2	Bacteria	Bacteroidetes	Bacteroidia	Bacteroidales	Bacteroidaceae	Bacteroides	Bacteroides_uniformis	0.52119
A05	controllers	w8	2	Bacteria	Proteobacteria	Gammaproteobacteria	Pasteurellales	Pasteurellaceae	Haemophilus	Haemophilus_parainfluenzae	0.4574
A05	controllers	w8	2	Bacteria	Firmicutes	Clostridia	Clostridiales	Ruminococcaceae	Subdoligranulum	Subdoligranulum_unclassified	0.42101
A05	controllers	w8	2	Bacteria	Firmicutes	Clostridia	Clostridiales	Ruminococcaceae	Ruminococcus	Ruminococcus_callidus	0.31175
A05	controllers	w8	2	Bacteria	Actinobacteria	Actinobacteria	Coriobacteriales	Coriobacteriaceae	Collinsella	Collinsella_aerofaciens	0.30335
A05	controllers	w8	2	Bacteria	Proteobacteria	Deltaproteobacteria	Desulfovibrionales	Desulfovibrionaceae	Bilophila	Bilophila_unclassified	0.25771
A05	controllers	w8	2	Bacteria	Firmicutes	Clostridia	Clostridiales	Oscillospiraceae	Oscillibacter	Oscillibacter_unclassified	0.18892
A05	controllers	w8	2	Bacteria	Bacteroidetes	Bacteroidia	Bacteroidales	Porphyromonadaceae	Parabacteroides	Parabacteroides_unclassified	0.17183
A05	controllers	w8	2	Bacteria	Bacteroidetes	Bacteroidia	Bacteroidales	Porphyromonadaceae	Parabacteroides	Parabacteroides_distasonis	0.16967
A05	controllers	w8	2	Bacteria	Firmicutes	Clostridia	Clostridiales	Lachnospiraceae	Blautia	Ruminococcus_obeum	0.16519
A05	controllers	w8	2	Bacteria	Firmicutes	Clostridia	Clostridiales	Eubacteriaceae	Eubacterium	Eubacterium_hallii	0.15332
A05	controllers	w8	2	Bacteria	Actinobacteria	Actinobacteria	Bifidobacteriales	Bifidobacteriaceae	Bifidobacterium	Bifidobacterium_adolescentis	0.15044
A05	controllers	w8	2	Bacteria	Bacteroidetes	Bacteroidia	Bacteroidales	Bacteroidaceae	Bacteroides	Bacteroides_vulgatus	0.14861
A05	controllers	w8	2	Bacteria	Firmicutes	Clostridia	Clostridiales	Eubacteriaceae	Eubacterium	Eubacterium_ventriosum	0.14448
A05	controllers	w8	2	Bacteria	Bacteroidetes	Bacteroidia	Bacteroidales	Bacteroidaceae	Bacteroides	Bacteroides_xylanisolvens	0.13838
A05	controllers	w8	2	Bacteria	Proteobacteria	Gammaproteobacteria	Enterobacteriales	Enterobacteriaceae	Klebsiella	Klebsiella_oxytoca	0.12533
A05	controllers	w8	2	Bacteria	Firmicutes	Clostridia	Clostridiales	Lachnospiraceae	Coprococcus	Coprococcus_catus	0.10865
A05	controllers	w8	2	Bacteria	Firmicutes	Negativicutes	Selenomonadales	Veillonellaceae	Veillonella	Veillonella_unclassified	0.09999
A05	controllers	w8	2	Bacteria	Firmicutes	Clostridia	Clostridiales	Lachnospiraceae	Lachnospiraceae_noname	Lachnospiraceae_bacterium_2_1_58FAA	0.09494
A05	controllers	w8	2	Bacteria	Firmicutes	Bacilli	Lactobacillales	Lactobacillaceae	Lactobacillus	Lactobacillus_casei_paracasei	0.09427
A05	controllers	w8	2	Bacteria	Firmicutes	Bacilli	Lactobacillales	Streptococcaceae	Streptococcus	Streptococcus_thermophilus	0.08814
A05	controllers	w8	2	Bacteria	Firmicutes	Bacilli	Lactobacillales	Streptococcaceae	Streptococcus	Streptococcus_salivarius	0.06954
A05	controllers	w8	2	Bacteria	Bacteroidetes	Bacteroidia	Bacteroidales	Prevotellaceae	Paraprevotella	Paraprevotella_unclassified	0.06649
A05	controllers	w8	2	Bacteria	Firmicutes	Clostridia	Clostridiales	Lachnospiraceae	Roseburia	Roseburia_hominis	0.06274
A05	controllers	w8	2	Bacteria	Firmicutes	Bacilli	Lactobacillales	Enterococcaceae	Enterococcus	Enterococcus_faecium	0.05772
A05	controllers	w8	2	Bacteria	Firmicutes	Negativicutes	Selenomonadales	Veillonellaceae	Veillonella	Veillonella_parvula	0.05372
A05	controllers	w8	2	Bacteria	Firmicutes	Clostridia	Clostridiales	Ruminococcaceae	Ruminococcus	Ruminococcus_bromii	0.05309
A05	controllers	w8	2	Bacteria	Firmicutes	Bacilli	Lactobacillales	Streptococcaceae	Streptococcus	Streptococcus_parasanguinis	0.04692
A05	controllers	w8	2	Bacteria	Bacteroidetes	Bacteroidia	Bacteroidales	Bacteroidaceae	Bacteroides	Bacteroides_stercoris	0.04576
A05	controllers	w8	2	Bacteria	Bacteroidetes	Bacteroidia	Bacteroidales	Porphyromonadaceae	Parabacteroides	Parabacteroides_merdae	0.0425
A05	controllers	w8	2	Bacteria	Bacteroidetes	Bacteroidia	Bacteroidales	Porphyromonadaceae	Odoribacter	Odoribacter_unclassified	0.0389
A05	controllers	w8	2	Bacteria	Proteobacteria	Gammaproteobacteria	Pasteurellales	Pasteurellaceae	Haemophilus	Haemophilus_pittmaniae	0.03889
A05	controllers	w8	2	Bacteria	Firmicutes	Clostridia	Clostridiales	Lachnospiraceae	Roseburia	Roseburia_intestinalis	0.03486
A05	controllers	w8	2	Bacteria	Firmicutes	Bacilli	Lactobacillales	Streptococcaceae	Streptococcus	Streptococcus_australis	0.03348
A05	controllers	w8	2	Bacteria	Fusobacteria	Fusobacteriia	Fusobacteriales	Fusobacteriaceae	Fusobacterium	Fusobacterium_mortiferum	0.03251
A05	controllers	w8	2	Bacteria	Proteobacteria	Deltaproteobacteria	Desulfovibrionales	Desulfovibrionaceae	Bilophila	Bilophila_wadsworthia	0.02961
A05	controllers	w8	2	Bacteria	Bacteroidetes	Bacteroidia	Bacteroidales	Prevotellaceae	Paraprevotella	Paraprevotella_clara	0.02661
A05	controllers	w8	2	Bacteria	Bacteroidetes	Bacteroidia	Bacteroidales	Rikenellaceae	Alistipes	Alistipes_unclassified	0.0221
A05	controllers	w8	2	Bacteria	Bacteroidetes	Bacteroidia	Bacteroidales	Porphyromonadaceae	Parabacteroides	Parabacteroides_johnsonii	0.01729
A05	controllers	w8	2	Bacteria	Proteobacteria	Gammaproteobacteria	Pasteurellales	Pasteurellaceae	Haemophilus	Haemophilus_sputorum	0.0164
A05	controllers	w8	2	Bacteria	Proteobacteria	Gammaproteobacteria	Pasteurellales	Pasteurellaceae	Actinobacillus	Actinobacillus_unclassified	0.01638
A05	controllers	w8	2	Bacteria	Firmicutes	Negativicutes	Selenomonadales	Veillonellaceae	Veillonella	Veillonella_atypica	0.01543
A05	controllers	w8	2	Bacteria	Bacteroidetes	Bacteroidia	Bacteroidales	Bacteroidaceae	Bacteroides	Bacteroides_eggerthii	0.01501
A05	controllers	w8	2	Bacteria	Firmicutes	Clostridia	Clostridiales	Eubacteriaceae	Eubacterium	Eubacterium_eligens	0.01201
A05	controllers	w8	2	Bacteria	Actinobacteria	Actinobacteria	Bifidobacteriales	Bifidobacteriaceae	Bifidobacterium	Bifidobacterium_longum	0.01141
A05	controllers	w8	2	Bacteria	Firmicutes	Bacilli	Lactobacillales	Carnobacteriaceae	Granulicatella	Granulicatella_unclassified	0.01092
A05	controllers	w8	2	Bacteria	Bacteroidetes	Bacteroidia	Bacteroidales	Bacteroidaceae	Bacteroides	Bacteroides_ovatus	0.00585
A05	controllers	w8	2	Bacteria	Firmicutes	Negativicutes	Selenomonadales	Veillonellaceae	Veillonella	Veillonella_dispar	0.00506
A05	controllers	w8	2	Bacteria	Bacteroidetes	Bacteroidia	Bacteroidales	Bacteroidaceae	Bacteroides	Bacteroides_dorei	0.00437
A05	controllers	w8	2	Bacteria	Bacteroidetes	Bacteroidia	Bacteroidales	Rikenellaceae	Alistipes	Alistipes_shahii	0.00422
A05	controllers	w8	2	Bacteria	Firmicutes	Bacilli	Lactobacillales	Streptococcaceae	Streptococcus	Streptococcus_mitis_oralis_pneumoniae	0.00249
A05	controllers	w8	2	Bacteria	Bacteroidetes	Bacteroidia	Bacteroidales	Bacteroidaceae	Bacteroides	Bacteroides_faecis	0.002
A05	controllers	w8	2	Bacteria	Firmicutes	Clostridia	Clostridiales	Clostridiales_noname	Flavonifractor	Flavonifractor_plautii	0.00135
A09	controllers	MVA1	1	Bacteria	Bacteroidetes	Bacteroidia	Bacteroidales	Prevotellaceae	Prevotella	Prevotella_copri	27.5923
A09	controllers	MVA1	1	Bacteria	Bacteroidetes	Bacteroidia	Bacteroidales	Porphyromonadaceae	Parabacteroides	Parabacteroides_distasonis	13.7927
A09	controllers	MVA1	1	Bacteria	Bacteroidetes	Bacteroidia	Bacteroidales	Prevotellaceae	Prevotella	Prevotella_stercorea	11.576
A09	controllers	MVA1	1	Bacteria	Bacteroidetes	Bacteroidia	Bacteroidales	Bacteroidaceae	Bacteroides	Bacteroides_thetaiotaomicron	8.60241
A09	controllers	MVA1	1	Bacteria	Bacteroidetes	Bacteroidia	Bacteroidales	Bacteroidaceae	Bacteroides	Bacteroides_uniformis	7.25857
A09	controllers	MVA1	1	Bacteria	Bacteroidetes	Bacteroidia	Bacteroidales	Bacteroidaceae	Bacteroides	Bacteroides_vulgatus	5.1502
A09	controllers	MVA1	1	Bacteria	Bacteroidetes	Bacteroidia	Bacteroidales	Porphyromonadaceae	Odoribacter	Odoribacter_splanchnicus	4.83989
A09	controllers	MVA1	1	Bacteria	Bacteroidetes	Bacteroidia	Bacteroidales	Porphyromonadaceae	Parabacteroides	Parabacteroides_unclassified	2.84816
A09	controllers	MVA1	1	Bacteria	Firmicutes	Clostridia	Clostridiales	Ruminococcaceae	Faecalibacterium	Faecalibacterium_prausnitzii	2.37107
A09	controllers	MVA1	1	Bacteria	Bacteroidetes	Bacteroidia	Bacteroidales	Rikenellaceae	Alistipes	Alistipes_shahii	2.07159
A09	controllers	MVA1	1	Bacteria	Firmicutes	Clostridia	Clostridiales	Lachnospiraceae	Roseburia	Roseburia_inulinivorans	1.74267
A09	controllers	MVA1	1	Bacteria	Firmicutes	Clostridia	Clostridiales	Ruminococcaceae	Ruminococcus	Ruminococcus_bromii	1.27391
A09	controllers	MVA1	1	Bacteria	Firmicutes	Clostridia	Clostridiales	Lachnospiraceae	Coprococcus	Coprococcus_comes	1.04437
A09	controllers	MVA1	1	Bacteria	Firmicutes	Clostridia	Clostridiales	Ruminococcaceae	Ruminococcus	Ruminococcus_sp_5_1_39BFAA	1.00972
A09	controllers	MVA1	1	Bacteria	Firmicutes	Clostridia	Clostridiales	Ruminococcaceae	Subdoligranulum	Subdoligranulum_unclassified	0.83914
A09	controllers	MVA1	1	Bacteria	Firmicutes	Clostridia	Clostridiales	Eubacteriaceae	Eubacterium	Eubacterium_eligens	0.79289
A09	controllers	MVA1	1	Bacteria	Bacteroidetes	Bacteroidia	Bacteroidales	Bacteroidaceae	Bacteroides	Bacteroides_dorei	0.70258
A09	controllers	MVA1	1	Bacteria	Bacteroidetes	Bacteroidia	Bacteroidales	Rikenellaceae	Alistipes	Alistipes_onderdonkii	0.67283
A09	controllers	MVA1	1	Bacteria	Bacteroidetes	Bacteroidia	Bacteroidales	Bacteroidaceae	Bacteroides	Bacteroides_fragilis	0.56285
A09	controllers	MVA1	1	Bacteria	Bacteroidetes	Bacteroidia	Bacteroidales	Bacteroidaceae	Bacteroides	Bacteroides_faecis	0.54495
A09	controllers	MVA1	1	Bacteria	Actinobacteria	Actinobacteria	Bifidobacteriales	Bifidobacteriaceae	Bifidobacterium	Bifidobacterium_adolescentis	0.47718
A09	controllers	MVA1	1	Bacteria	Proteobacteria	Deltaproteobacteria	Desulfovibrionales	Desulfovibrionaceae	Bilophila	Bilophila_unclassified	0.42251
A09	controllers	MVA1	1	Bacteria	Bacteroidetes	Bacteroidia	Bacteroidales	Rikenellaceae	Alistipes	Alistipes_sp_AP11	0.39976
A09	controllers	MVA1	1	Bacteria	Firmicutes	Clostridia	Clostridiales	Lachnospiraceae	Blautia	Ruminococcus_torques	0.33639
A09	controllers	MVA1	1	Bacteria	Firmicutes	Clostridia	Clostridiales	Lachnospiraceae	Blautia	Ruminococcus_obeum	0.32485
A09	controllers	MVA1	1	Bacteria	Bacteroidetes	Bacteroidia	Bacteroidales	Bacteroidaceae	Bacteroides	Bacteroides_ovatus	0.32314
A09	controllers	MVA1	1	Bacteria	Firmicutes	Clostridia	Clostridiales	Lachnospiraceae	Coprococcus	Coprococcus_catus	0.3181
A09	controllers	MVA1	1	Bacteria	Actinobacteria	Actinobacteria	Coriobacteriales	Coriobacteriaceae	Collinsella	Collinsella_aerofaciens	0.30616
A09	controllers	MVA1	1	Bacteria	Bacteroidetes	Bacteroidia	Bacteroidales	Prevotellaceae	Paraprevotella	Paraprevotella_unclassified	0.28363
A09	controllers	MVA1	1	Bacteria	Firmicutes	Clostridia	Clostridiales	Lachnospiraceae	Dorea	Dorea_longicatena	0.2544
A09	controllers	MVA1	1	Bacteria	Bacteroidetes	Bacteroidia	Bacteroidales	Bacteroidaceae	Bacteroides	Bacteroides_xylanisolvens	0.23721
A09	controllers	MVA1	1	Bacteria	Firmicutes	Clostridia	Clostridiales	Lachnospiraceae	Dorea	Dorea_formicigenerans	0.20904
A09	controllers	MVA1	1	Bacteria	Firmicutes	Clostridia	Clostridiales	Lachnospiraceae	Roseburia	Roseburia_intestinalis	0.15746
A09	controllers	MVA1	1	Bacteria	Bacteroidetes	Bacteroidia	Bacteroidales	Prevotellaceae	Paraprevotella	Paraprevotella_clara	0.10806
A09	controllers	MVA1	1	Bacteria	Bacteroidetes	Bacteroidia	Bacteroidales	Rikenellaceae	Alistipes	Alistipes_senegalensis	0.09529
A09	controllers	MVA1	1	Bacteria	Firmicutes	Clostridia	Clostridiales	Eubacteriaceae	Eubacterium	Eubacterium_hallii	0.08536
A09	controllers	MVA1	1	Archaea	Euryarchaeota	Methanobacteria	Methanobacteriales	Methanobacteriaceae	Methanobrevibacter	Methanobrevibacter_smithii	0.074
A09	controllers	MVA1	1	Bacteria	Firmicutes	Clostridia	Clostridiales	Lachnospiraceae	Anaerostipes	Anaerostipes_hadrus	0.06245
A09	controllers	MVA1	1	Bacteria	Bacteroidetes	Bacteroidia	Bacteroidales	Bacteroidales_noname	Bacteroidales_noname	Bacteroidales_bacterium_ph8	0.03446
A09	controllers	MVA1	1	Bacteria	Firmicutes	Clostridia	Clostridiales	Clostridiaceae	Clostridium	Clostridium_hathewayi	0.03001
A09	controllers	MVA1	1	Bacteria	Bacteroidetes	Bacteroidia	Bacteroidales	Prevotellaceae	Paraprevotella	Paraprevotella_xylaniphila	0.02731
A09	controllers	MVA1	1	Bacteria	Firmicutes	Clostridia	Clostridiales	Clostridiaceae	Clostridium	Clostridium_citroniae	0.01618
A09	controllers	MVA1	1	Bacteria	Firmicutes	Clostridia	Clostridiales	Lachnospiraceae	Lachnospiraceae_noname	Lachnospiraceae_bacterium_2_1_58FAA	0.01525
A09	controllers	MVA1	1	Bacteria	Proteobacteria	Gammaproteobacteria	Enterobacteriales	Enterobacteriaceae	Escherichia	Escherichia_coli	0.01482
A09	controllers	MVA1	1	Bacteria	Proteobacteria	Deltaproteobacteria	Desulfovibrionales	Desulfovibrionaceae	Bilophila	Bilophila_wadsworthia	0.01109
A09	controllers	MVA1	1	Bacteria	Firmicutes	Clostridia	Clostridiales	Oscillospiraceae	Oscillibacter	Oscillibacter_unclassified	0.00532
A09	controllers	MVA1	1	Bacteria	Firmicutes	Clostridia	Clostridiales	Clostridiaceae	Clostridium	Clostridium_asparagiforme	0.00488
A09	controllers	MVA1	1	Bacteria	Firmicutes	Erysipelotrichia	Erysipelotrichales	Erysipelotrichaceae	Coprobacillus	Coprobacillus_unclassified	0.00478
A09	controllers	MVA1	1	Bacteria	Firmicutes	Clostridia	Clostridiales	Lachnospiraceae	Lachnospiraceae_noname	Lachnospiraceae_bacterium_7_1_58FAA	0.00428
A09	controllers	MVA1	1	Bacteria	Firmicutes	Clostridia	Clostridiales	Lachnospiraceae	Lachnospiraceae_noname	Lachnospiraceae_bacterium_5_1_63FAA	0.00178
A09	controllers	MVA1	1	Bacteria	Firmicutes	Clostridia	Clostridiales	Clostridiales_noname	Clostridiales_noname	Clostridiales_bacterium_1_7_47FAA	0.00074
A09	controllers	MVA2	1	Bacteria	Bacteroidetes	Bacteroidia	Bacteroidales	Prevotellaceae	Prevotella	Prevotella_copri	31.4191
A09	controllers	MVA2	1	Bacteria	Bacteroidetes	Bacteroidia	Bacteroidales	Porphyromonadaceae	Parabacteroides	Parabacteroides_distasonis	11.2088
A09	controllers	MVA2	1	Bacteria	Firmicutes	Erysipelotrichia	Erysipelotrichales	Erysipelotrichaceae	Catenibacterium	Catenibacterium_mitsuokai	9.83431
A09	controllers	MVA2	1	Bacteria	Firmicutes	Clostridia	Clostridiales	Ruminococcaceae	Faecalibacterium	Faecalibacterium_prausnitzii	4.26711
A09	controllers	MVA2	1	Bacteria	Bacteroidetes	Bacteroidia	Bacteroidales	Prevotellaceae	Prevotella	Prevotella_stercorea	3.85206
A09	controllers	MVA2	1	Bacteria	Firmicutes	Clostridia	Clostridiales	Lachnospiraceae	Dorea	Dorea_longicatena	3.46541
A09	controllers	MVA2	1	Bacteria	Firmicutes	Erysipelotrichia	Erysipelotrichales	Erysipelotrichaceae	Erysipelotrichaceae_noname	Eubacterium_biforme	3.4443
A09	controllers	MVA2	1	Bacteria	Actinobacteria	Actinobacteria	Bifidobacteriales	Bifidobacteriaceae	Bifidobacterium	Bifidobacterium_adolescentis	3.11084
A09	controllers	MVA2	1	Bacteria	Bacteroidetes	Bacteroidia	Bacteroidales	Rikenellaceae	Alistipes	Alistipes_shahii	2.63456
A09	controllers	MVA2	1	Bacteria	Firmicutes	Clostridia	Clostridiales	Ruminococcaceae	Ruminococcus	Ruminococcus_bromii	2.48009
A09	controllers	MVA2	1	Bacteria	Bacteroidetes	Bacteroidia	Bacteroidales	Porphyromonadaceae	Parabacteroides	Parabacteroides_merdae	2.40209
A09	controllers	MVA2	1	Bacteria	Firmicutes	Clostridia	Clostridiales	Eubacteriaceae	Eubacterium	Eubacterium_eligens	1.93535
A09	controllers	MVA2	1	Bacteria	Bacteroidetes	Bacteroidia	Bacteroidales	Prevotellaceae	Paraprevotella	Paraprevotella_unclassified	1.63935
A09	controllers	MVA2	1	Bacteria	Firmicutes	Clostridia	Clostridiales	Lachnospiraceae	Coprococcus	Coprococcus_comes	1.26743
A09	controllers	MVA2	1	Bacteria	Bacteroidetes	Bacteroidia	Bacteroidales	Porphyromonadaceae	Odoribacter	Odoribacter_splanchnicus	1.2151
A09	controllers	MVA2	1	Bacteria	Firmicutes	Clostridia	Clostridiales	Ruminococcaceae	Ruminococcus	Ruminococcus_sp_5_1_39BFAA	1.15559
A09	controllers	MVA2	1	Bacteria	Firmicutes	Clostridia	Clostridiales	Eubacteriaceae	Eubacterium	Eubacterium_hallii	1.0335
A09	controllers	MVA2	1	Bacteria	Bacteroidetes	Bacteroidia	Bacteroidales	Bacteroidaceae	Bacteroides	Bacteroides_vulgatus	0.99058
A09	controllers	MVA2	1	Bacteria	Firmicutes	Clostridia	Clostridiales	Ruminococcaceae	Subdoligranulum	Subdoligranulum_unclassified	0.95522
A09	controllers	MVA2	1	Bacteria	Firmicutes	Clostridia	Clostridiales	Lachnospiraceae	Coprococcus	Coprococcus_catus	0.76152
A09	controllers	MVA2	1	Bacteria	Bacteroidetes	Bacteroidia	Bacteroidales	Rikenellaceae	Alistipes	Alistipes_sp_AP11	0.74087
A09	controllers	MVA2	1	Bacteria	Actinobacteria	Actinobacteria	Coriobacteriales	Coriobacteriaceae	Collinsella	Collinsella_aerofaciens	0.67271
A09	controllers	MVA2	1	Bacteria	Bacteroidetes	Bacteroidia	Bacteroidales	Bacteroidaceae	Bacteroides	Bacteroides_uniformis	0.6683
A09	controllers	MVA2	1	Bacteria	Firmicutes	Clostridia	Clostridiales	Lachnospiraceae	Lachnospiraceae_noname	Lachnospiraceae_bacterium_3_1_46FAA	0.6568
A09	controllers	MVA2	1	Bacteria	Firmicutes	Clostridia	Clostridiales	Lachnospiraceae	Blautia	Ruminococcus_obeum	0.51007
A09	controllers	MVA2	1	Bacteria	Firmicutes	Clostridia	Clostridiales	Lachnospiraceae	Roseburia	Roseburia_inulinivorans	0.47596
A09	controllers	MVA2	1	Bacteria	Bacteroidetes	Bacteroidia	Bacteroidales	Prevotellaceae	Paraprevotella	Paraprevotella_clara	0.46873
A09	controllers	MVA2	1	Bacteria	Firmicutes	Clostridia	Clostridiales	Eubacteriaceae	Eubacterium	Eubacterium_ramulus	0.44498
A09	controllers	MVA2	1	Archaea	Euryarchaeota	Methanobacteria	Methanobacteriales	Methanobacteriaceae	Methanobrevibacter	Methanobrevibacter_smithii	0.43215
A09	controllers	MVA2	1	Bacteria	Firmicutes	Clostridia	Clostridiales	Eubacteriaceae	Eubacterium	Eubacterium_rectale	0.42982
A09	controllers	MVA2	1	Bacteria	Bacteroidetes	Bacteroidia	Bacteroidales	Bacteroidaceae	Bacteroides	Bacteroides_thetaiotaomicron	0.42838
A09	controllers	MVA2	1	Bacteria	Bacteroidetes	Bacteroidia	Bacteroidales	Bacteroidaceae	Bacteroides	Bacteroides_ovatus	0.39514
A09	controllers	MVA2	1	Bacteria	Firmicutes	Clostridia	Clostridiales	Lachnospiraceae	Blautia	Ruminococcus_torques	0.37681
A09	controllers	MVA2	1	Bacteria	Firmicutes	Clostridia	Clostridiales	Lachnospiraceae	Lachnospiraceae_noname	Lachnospiraceae_bacterium_2_1_58FAA	0.36166
A09	controllers	MVA2	1	Bacteria	Firmicutes	Clostridia	Clostridiales	Lachnospiraceae	Dorea	Dorea_formicigenerans	0.35252
A09	controllers	MVA2	1	Bacteria	Bacteroidetes	Bacteroidia	Bacteroidales	Rikenellaceae	Alistipes	Alistipes_senegalensis	0.33945
A09	controllers	MVA2	1	Bacteria	Bacteroidetes	Bacteroidia	Bacteroidales	Rikenellaceae	Alistipes	Alistipes_onderdonkii	0.32452
A09	controllers	MVA2	1	Bacteria	Firmicutes	Negativicutes	Selenomonadales	Veillonellaceae	Megasphaera	Megasphaera_unclassified	0.31969
A09	controllers	MVA2	1	Bacteria	Firmicutes	Clostridia	Clostridiales	Oscillospiraceae	Oscillibacter	Oscillibacter_unclassified	0.28121
A09	controllers	MVA2	1	Bacteria	Bacteroidetes	Bacteroidia	Bacteroidales	Porphyromonadaceae	Barnesiella	Barnesiella_intestinihominis	0.27998
A09	controllers	MVA2	1	Bacteria	Bacteroidetes	Bacteroidia	Bacteroidales	Bacteroidales_noname	Bacteroidales_noname	Bacteroidales_bacterium_ph8	0.24192
A09	controllers	MVA2	1	Bacteria	Proteobacteria	Deltaproteobacteria	Desulfovibrionales	Desulfovibrionaceae	Bilophila	Bilophila_unclassified	0.23868
A09	controllers	MVA2	1	Bacteria	Bacteroidetes	Bacteroidia	Bacteroidales	Bacteroidaceae	Bacteroides	Bacteroides_dorei	0.21743
A09	controllers	MVA2	1	Bacteria	Bacteroidetes	Bacteroidia	Bacteroidales	Prevotellaceae	Paraprevotella	Paraprevotella_xylaniphila	0.19833
A09	controllers	MVA2	1	Bacteria	Bacteroidetes	Bacteroidia	Bacteroidales	Rikenellaceae	Alistipes	Alistipes_indistinctus	0.19298
A09	controllers	MVA2	1	Bacteria	Firmicutes	Clostridia	Clostridiales	Lachnospiraceae	Lachnospiraceae_noname	Lachnospiraceae_bacterium_8_1_57FAA	0.14238
A09	controllers	MVA2	1	Bacteria	Firmicutes	Clostridia	Clostridiales	Lachnospiraceae	Anaerostipes	Anaerostipes_hadrus	0.11209
A09	controllers	MVA2	1	Bacteria	Bacteroidetes	Bacteroidia	Bacteroidales	Bacteroidaceae	Bacteroides	Bacteroides_xylanisolvens	0.09341
A09	controllers	MVA2	1	Bacteria	Bacteroidetes	Bacteroidia	Bacteroidales	Bacteroidaceae	Bacteroides	Bacteroides_faecis	0.08621
A09	controllers	MVA2	1	Bacteria	Bacteroidetes	Bacteroidia	Bacteroidales	Prevotellaceae	Prevotella	Prevotella_bivia	0.08206
A09	controllers	MVA2	1	Bacteria	Bacteroidetes	Bacteroidia	Bacteroidales	Porphyromonadaceae	Coprobacter	Coprobacter_fastidiosus	0.05218
A09	controllers	MVA2	1	Bacteria	Firmicutes	Clostridia	Clostridiales	Lachnospiraceae	Lachnospiraceae_noname	Lachnospiraceae_bacterium_5_1_63FAA	0.03542
A09	controllers	MVA2	1	Bacteria	Firmicutes	Clostridia	Clostridiales	Lachnospiraceae	Roseburia	Roseburia_hominis	0.02907
A09	controllers	MVA2	1	Bacteria	Bacteroidetes	Bacteroidia	Bacteroidales	Rikenellaceae	Alistipes	Alistipes_putredinis	0.01951
A09	controllers	MVA2	1	Bacteria	Firmicutes	Clostridia	Clostridiales	Lachnospiraceae	Lachnospiraceae_noname	Lachnospiraceae_bacterium_7_1_58FAA	0.01891
A09	controllers	MVA2	1	Bacteria	Firmicutes	Erysipelotrichia	Erysipelotrichales	Erysipelotrichaceae	Holdemania	Holdemania_unclassified	0.00734
A09	controllers	MVA2	1	Bacteria	Bacteroidetes	Bacteroidia	Bacteroidales	Porphyromonadaceae	Parabacteroides	Parabacteroides_johnsonii	0.00649
A09	controllers	MVA2	1	Bacteria	Firmicutes	Clostridia	Clostridiales	Eubacteriaceae	Eubacterium	Eubacterium_siraeum	0.00587
A09	controllers	MVA2	1	Bacteria	Firmicutes	Negativicutes	Selenomonadales	Acidaminococcaceae	Acidaminococcus	Acidaminococcus_intestini	0.00346
A09	controllers	pre_Vax	1	Bacteria	Bacteroidetes	Bacteroidia	Bacteroidales	Prevotellaceae	Prevotella	Prevotella_copri	33.9969
A09	controllers	pre_Vax	1	Bacteria	Bacteroidetes	Bacteroidia	Bacteroidales	Porphyromonadaceae	Parabacteroides	Parabacteroides_distasonis	10.7121
A09	controllers	pre_Vax	1	Bacteria	Bacteroidetes	Bacteroidia	Bacteroidales	Bacteroidaceae	Bacteroides	Bacteroides_uniformis	7.70607
A09	controllers	pre_Vax	1	Bacteria	Bacteroidetes	Bacteroidia	Bacteroidales	Bacteroidaceae	Bacteroides	Bacteroides_vulgatus	7.59277
A09	controllers	pre_Vax	1	Bacteria	Firmicutes	Clostridia	Clostridiales	Ruminococcaceae	Faecalibacterium	Faecalibacterium_prausnitzii	4.02595
A09	controllers	pre_Vax	1	Bacteria	Bacteroidetes	Bacteroidia	Bacteroidales	Rikenellaceae	Alistipes	Alistipes_shahii	3.77399
A09	controllers	pre_Vax	1	Bacteria	Bacteroidetes	Bacteroidia	Bacteroidales	Prevotellaceae	Prevotella	Prevotella_stercorea	3.68869
A09	controllers	pre_Vax	1	Bacteria	Bacteroidetes	Bacteroidia	Bacteroidales	Porphyromonadaceae	Odoribacter	Odoribacter_splanchnicus	3.56346
A09	controllers	pre_Vax	1	Bacteria	Bacteroidetes	Bacteroidia	Bacteroidales	Bacteroidaceae	Bacteroides	Bacteroides_thetaiotaomicron	3.49238
A09	controllers	pre_Vax	1	Bacteria	Firmicutes	Clostridia	Clostridiales	Ruminococcaceae	Ruminococcus	Ruminococcus_sp_5_1_39BFAA	2.08107
A09	controllers	pre_Vax	1	Bacteria	Firmicutes	Clostridia	Clostridiales	Eubacteriaceae	Eubacterium	Eubacterium_eligens	2.06564
A09	controllers	pre_Vax	1	Bacteria	Bacteroidetes	Bacteroidia	Bacteroidales	Rikenellaceae	Alistipes	Alistipes_onderdonkii	1.85541
A09	controllers	pre_Vax	1	Bacteria	Bacteroidetes	Bacteroidia	Bacteroidales	Bacteroidaceae	Bacteroides	Bacteroides_dorei	1.58479
A09	controllers	pre_Vax	1	Bacteria	Bacteroidetes	Bacteroidia	Bacteroidales	Prevotellaceae	Paraprevotella	Paraprevotella_unclassified	1.58024
A09	controllers	pre_Vax	1	Bacteria	Firmicutes	Clostridia	Clostridiales	Lachnospiraceae	Roseburia	Roseburia_inulinivorans	1.53764
A09	controllers	pre_Vax	1	Bacteria	Bacteroidetes	Bacteroidia	Bacteroidales	Bacteroidaceae	Bacteroides	Bacteroides_fragilis	1.51789
A09	controllers	pre_Vax	1	Bacteria	Firmicutes	Clostridia	Clostridiales	Lachnospiraceae	Dorea	Dorea_formicigenerans	1.31241
A09	controllers	pre_Vax	1	Bacteria	Actinobacteria	Actinobacteria	Bifidobacteriales	Bifidobacteriaceae	Bifidobacterium	Bifidobacterium_adolescentis	0.83215
A09	controllers	pre_Vax	1	Bacteria	Actinobacteria	Actinobacteria	Coriobacteriales	Coriobacteriaceae	Collinsella	Collinsella_aerofaciens	0.7516
A09	controllers	pre_Vax	1	Bacteria	Firmicutes	Clostridia	Clostridiales	Lachnospiraceae	Blautia	Ruminococcus_obeum	0.7512
A09	controllers	pre_Vax	1	Bacteria	Firmicutes	Clostridia	Clostridiales	Ruminococcaceae	Subdoligranulum	Subdoligranulum_unclassified	0.71209
A09	controllers	pre_Vax	1	Bacteria	Firmicutes	Clostridia	Clostridiales	Lachnospiraceae	Dorea	Dorea_longicatena	0.57851
A09	controllers	pre_Vax	1	Bacteria	Bacteroidetes	Bacteroidia	Bacteroidales	Prevotellaceae	Paraprevotella	Paraprevotella_clara	0.50516
A09	controllers	pre_Vax	1	Bacteria	Bacteroidetes	Bacteroidia	Bacteroidales	Bacteroidaceae	Bacteroides	Bacteroides_xylanisolvens	0.47074
A09	controllers	pre_Vax	1	Bacteria	Proteobacteria	Deltaproteobacteria	Desulfovibrionales	Desulfovibrionaceae	Bilophila	Bilophila_unclassified	0.43122
A09	controllers	pre_Vax	1	Bacteria	Firmicutes	Clostridia	Clostridiales	Lachnospiraceae	Blautia	Ruminococcus_torques	0.37252
A09	controllers	pre_Vax	1	Bacteria	Firmicutes	Clostridia	Clostridiales	Ruminococcaceae	Ruminococcus	Ruminococcus_bromii	0.31605
A09	controllers	pre_Vax	1	Bacteria	Bacteroidetes	Bacteroidia	Bacteroidales	Bacteroidaceae	Bacteroides	Bacteroides_faecis	0.26506
A09	controllers	pre_Vax	1	Bacteria	Firmicutes	Clostridia	Clostridiales	Eubacteriaceae	Eubacterium	Eubacterium_hallii	0.23887
A09	controllers	pre_Vax	1	Bacteria	Firmicutes	Clostridia	Clostridiales	Lachnospiraceae	Coprococcus	Coprococcus_catus	0.23622
A09	controllers	pre_Vax	1	Bacteria	Bacteroidetes	Bacteroidia	Bacteroidales	Prevotellaceae	Paraprevotella	Paraprevotella_xylaniphila	0.21996
A09	controllers	pre_Vax	1	Bacteria	Firmicutes	Clostridia	Clostridiales	Lachnospiraceae	Anaerostipes	Anaerostipes_hadrus	0.18558
A09	controllers	pre_Vax	1	Bacteria	Actinobacteria	Actinobacteria	Coriobacteriales	Coriobacteriaceae	Eggerthella	Eggerthella_unclassified	0.1234
A09	controllers	pre_Vax	1	Bacteria	Bacteroidetes	Bacteroidia	Bacteroidales	Rikenellaceae	Alistipes	Alistipes_senegalensis	0.11273
A09	controllers	pre_Vax	1	Archaea	Euryarchaeota	Methanobacteria	Methanobacteriales	Methanobacteriaceae	Methanobrevibacter	Methanobrevibacter_smithii	0.09518
A09	controllers	pre_Vax	1	Bacteria	Proteobacteria	Gammaproteobacteria	Enterobacteriales	Enterobacteriaceae	Escherichia	Escherichia_coli	0.08913
A09	controllers	pre_Vax	1	Bacteria	Bacteroidetes	Bacteroidia	Bacteroidales	Porphyromonadaceae	Coprobacter	Coprobacter_fastidiosus	0.07698
A09	controllers	pre_Vax	1	Bacteria	Firmicutes	Erysipelotrichia	Erysipelotrichales	Erysipelotrichaceae	Erysipelotrichaceae_noname	Erysipelotrichaceae_bacterium_6_1_45	0.06237
A09	controllers	pre_Vax	1	Bacteria	Firmicutes	Clostridia	Clostridiales	Lachnospiraceae	Coprococcus	Coprococcus_comes	0.05093
A09	controllers	pre_Vax	1	Bacteria	Firmicutes	Erysipelotrichia	Erysipelotrichales	Erysipelotrichaceae	Erysipelotrichaceae_noname	Clostridium_innocuum	0.04114
A09	controllers	pre_Vax	1	Bacteria	Actinobacteria	Actinobacteria	Bifidobacteriales	Bifidobacteriaceae	Bifidobacterium	Bifidobacterium_longum	0.03928
A09	controllers	pre_Vax	1	Bacteria	Proteobacteria	Gammaproteobacteria	Enterobacteriales	Enterobacteriaceae	Morganella	Morganella_morganii	0.03907
A09	controllers	pre_Vax	1	Bacteria	Firmicutes	Clostridia	Clostridiales	Lachnospiraceae	Lachnospiraceae_noname	Lachnospiraceae_bacterium_2_1_58FAA	0.03727
A09	controllers	pre_Vax	1	Archaea	Euryarchaeota	Methanobacteria	Methanobacteriales	Methanobacteriaceae	Methanobrevibacter	Methanobrevibacter_unclassified	0.03146
A09	controllers	pre_Vax	1	Bacteria	Firmicutes	Clostridia	Clostridiales	Clostridiaceae	Clostridium	Clostridium_hathewayi	0.02726
A09	controllers	pre_Vax	1	Bacteria	Bacteroidetes	Bacteroidia	Bacteroidales	Bacteroidaceae	Bacteroides	Bacteroides_ovatus	0.02523
A09	controllers	pre_Vax	1	Bacteria	Firmicutes	Clostridia	Clostridiales	Lachnospiraceae	Lachnospiraceae_noname	Lachnospiraceae_bacterium_5_1_63FAA	0.02312
A09	controllers	pre_Vax	1	Bacteria	Firmicutes	Clostridia	Clostridiales	Lachnospiraceae	Lachnospiraceae_noname	Lachnospiraceae_bacterium_7_1_58FAA	0.01998
A09	controllers	pre_Vax	1	Bacteria	Bacteroidetes	Bacteroidia	Bacteroidales	Bacteroidales_noname	Bacteroidales_noname	Bacteroidales_bacterium_ph8	0.01829
A09	controllers	pre_Vax	1	Bacteria	Firmicutes	Bacilli	Lactobacillales	Streptococcaceae	Streptococcus	Streptococcus_thermophilus	0.0165
A09	controllers	pre_Vax	1	Bacteria	Firmicutes	Erysipelotrichia	Erysipelotrichales	Erysipelotrichaceae	Erysipelotrichaceae_noname	Erysipelotrichaceae_bacterium_2_2_44A	0.01388
A09	controllers	pre_Vax	1	Bacteria	Firmicutes	Clostridia	Clostridiales	Peptostreptococcaceae	Peptostreptococcaceae_noname	Clostridium_bartlettii	0.01296
A09	controllers	pre_Vax	1	Bacteria	Firmicutes	Negativicutes	Selenomonadales	Veillonellaceae	Veillonella	Veillonella_unclassified	0.01259
A09	controllers	pre_Vax	1	Bacteria	Firmicutes	Clostridia	Clostridiales	Clostridiaceae	Clostridium	Clostridium_citroniae	0.01006
A09	controllers	pre_Vax	1	Bacteria	Proteobacteria	Deltaproteobacteria	Desulfovibrionales	Desulfovibrionaceae	Bilophila	Bilophila_wadsworthia	0.00817
A09	controllers	pre_Vax	1	Bacteria	Proteobacteria	Gammaproteobacteria	Pasteurellales	Pasteurellaceae	Haemophilus	Haemophilus_parainfluenzae	0.00755
A09	controllers	pre_Vax	1	Bacteria	Firmicutes	Bacilli	Lactobacillales	Streptococcaceae	Streptococcus	Streptococcus_australis	0.00377
A09	controllers	pre_Vax	1	Bacteria	Proteobacteria	Gammaproteobacteria	Enterobacteriales	Enterobacteriaceae	Escherichia	Escherichia_unclassified	0.00204
A09	controllers	pre_Vax	1	Bacteria	Firmicutes	Negativicutes	Selenomonadales	Veillonellaceae	Veillonella	Veillonella_parvula	0.00135
A09	controllers	pre_Vax	1	Bacteria	Firmicutes	Clostridia	Clostridiales	Ruminococcaceae	Ruminococcus	Ruminococcus_callidus	0.00073
A09	controllers	RMD	1	Bacteria	Bacteroidetes	Bacteroidia	Bacteroidales	Prevotellaceae	Prevotella	Prevotella_copri	79.3951
A09	controllers	RMD	1	Bacteria	Bacteroidetes	Bacteroidia	Bacteroidales	Prevotellaceae	Prevotella	Prevotella_stercorea	4.86377
A09	controllers	RMD	1	Bacteria	Bacteroidetes	Bacteroidia	Bacteroidales	Porphyromonadaceae	Parabacteroides	Parabacteroides_merdae	2.15517
A09	controllers	RMD	1	Bacteria	Firmicutes	Clostridia	Clostridiales	Eubacteriaceae	Eubacterium	Eubacterium_eligens	1.87927
A09	controllers	RMD	1	Bacteria	Firmicutes	Negativicutes	Selenomonadales	Veillonellaceae	Megasphaera	Megasphaera_unclassified	1.48235
A09	controllers	RMD	1	Bacteria	Bacteroidetes	Bacteroidia	Bacteroidales	Porphyromonadaceae	Parabacteroides	Parabacteroides_distasonis	1.40054
A09	controllers	RMD	1	Bacteria	Firmicutes	Clostridia	Clostridiales	Ruminococcaceae	Faecalibacterium	Faecalibacterium_prausnitzii	0.99023
A09	controllers	RMD	1	Bacteria	Firmicutes	Erysipelotrichia	Erysipelotrichales	Erysipelotrichaceae	Catenibacterium	Catenibacterium_mitsuokai	0.98424
A09	controllers	RMD	1	Bacteria	Firmicutes	Clostridia	Clostridiales	Lachnospiraceae	Roseburia	Roseburia_inulinivorans	0.79987
A09	controllers	RMD	1	Bacteria	Firmicutes	Clostridia	Clostridiales	Ruminococcaceae	Ruminococcus	Ruminococcus_bromii	0.66841
A09	controllers	RMD	1	Bacteria	Actinobacteria	Actinobacteria	Bifidobacteriales	Bifidobacteriaceae	Bifidobacterium	Bifidobacterium_adolescentis	0.59817
A09	controllers	RMD	1	Bacteria	Firmicutes	Erysipelotrichia	Erysipelotrichales	Erysipelotrichaceae	Erysipelotrichaceae_noname	Eubacterium_biforme	0.50567
A09	controllers	RMD	1	Bacteria	Bacteroidetes	Bacteroidia	Bacteroidales	Bacteroidaceae	Bacteroides	Bacteroides_thetaiotaomicron	0.39317
A09	controllers	RMD	1	Bacteria	Bacteroidetes	Bacteroidia	Bacteroidales	Porphyromonadaceae	Odoribacter	Odoribacter_splanchnicus	0.37692
A09	controllers	RMD	1	Bacteria	Firmicutes	Clostridia	Clostridiales	Ruminococcaceae	Subdoligranulum	Subdoligranulum_unclassified	0.34136
A09	controllers	RMD	1	Bacteria	Firmicutes	Clostridia	Clostridiales	Lachnospiraceae	Dorea	Dorea_longicatena	0.33331
A09	controllers	RMD	1	Bacteria	Firmicutes	Clostridia	Clostridiales	Lachnospiraceae	Coprococcus	Coprococcus_comes	0.31417
A09	controllers	RMD	1	Bacteria	Bacteroidetes	Bacteroidia	Bacteroidales	Prevotellaceae	Paraprevotella	Paraprevotella_unclassified	0.24086
A09	controllers	RMD	1	Bacteria	Bacteroidetes	Bacteroidia	Bacteroidales	Bacteroidaceae	Bacteroides	Bacteroides_xylanisolvens	0.22425
A09	controllers	RMD	1	Bacteria	Bacteroidetes	Bacteroidia	Bacteroidales	Bacteroidaceae	Bacteroides	Bacteroides_uniformis	0.21089
A09	controllers	RMD	1	Bacteria	Firmicutes	Clostridia	Clostridiales	Lachnospiraceae	Blautia	Ruminococcus_obeum	0.17834
A09	controllers	RMD	1	Bacteria	Bacteroidetes	Bacteroidia	Bacteroidales	Rikenellaceae	Alistipes	Alistipes_shahii	0.17354
A09	controllers	RMD	1	Bacteria	Actinobacteria	Actinobacteria	Coriobacteriales	Coriobacteriaceae	Collinsella	Collinsella_aerofaciens	0.16252
A09	controllers	RMD	1	Bacteria	Bacteroidetes	Bacteroidia	Bacteroidales	Bacteroidaceae	Bacteroides	Bacteroides_vulgatus	0.13216
A09	controllers	RMD	1	Bacteria	Firmicutes	Clostridia	Clostridiales	Lachnospiraceae	Roseburia	Roseburia_hominis	0.1287
A09	controllers	RMD	1	Bacteria	Firmicutes	Clostridia	Clostridiales	Lachnospiraceae	Dorea	Dorea_unclassified	0.11233
A09	controllers	RMD	1	Bacteria	Firmicutes	Clostridia	Clostridiales	Eubacteriaceae	Eubacterium	Eubacterium_hallii	0.07031
A09	controllers	RMD	1	Bacteria	Bacteroidetes	Bacteroidia	Bacteroidales	Bacteroidaceae	Bacteroides	Bacteroides_faecis	0.06888
A09	controllers	RMD	1	Bacteria	Firmicutes	Clostridia	Clostridiales	Lachnospiraceae	Dorea	Dorea_formicigenerans	0.06115
A09	controllers	RMD	1	Bacteria	Bacteroidetes	Bacteroidia	Bacteroidales	Prevotellaceae	Paraprevotella	Paraprevotella_clara	0.05754
A09	controllers	RMD	1	Bacteria	Bacteroidetes	Bacteroidia	Bacteroidales	Rikenellaceae	Alistipes	Alistipes_onderdonkii	0.05334
A09	controllers	RMD	1	Bacteria	Bacteroidetes	Bacteroidia	Bacteroidales	Porphyromonadaceae	Barnesiella	Barnesiella_intestinihominis	0.05315
A09	controllers	RMD	1	Bacteria	Bacteroidetes	Bacteroidia	Bacteroidales	Bacteroidales_noname	Bacteroidales_noname	Bacteroidales_bacterium_ph8	0.05195
A09	controllers	RMD	1	Bacteria	Proteobacteria	Deltaproteobacteria	Desulfovibrionales	Desulfovibrionaceae	Bilophila	Bilophila_unclassified	0.05104
A09	controllers	RMD	1	Bacteria	Bacteroidetes	Bacteroidia	Bacteroidales	Rikenellaceae	Alistipes	Alistipes_indistinctus	0.04954
A09	controllers	RMD	1	Bacteria	Bacteroidetes	Bacteroidia	Bacteroidales	Bacteroidaceae	Bacteroides	Bacteroides_ovatus	0.04171
A09	controllers	RMD	1	Bacteria	Firmicutes	Clostridia	Clostridiales	Lachnospiraceae	Blautia	Ruminococcus_torques	0.03572
A09	controllers	RMD	1	Bacteria	Bacteroidetes	Bacteroidia	Bacteroidales	Bacteroidaceae	Bacteroides	Bacteroides_dorei	0.03283
A09	controllers	RMD	1	Bacteria	Firmicutes	Clostridia	Clostridiales	Oscillospiraceae	Oscillibacter	Oscillibacter_unclassified	0.03019
A09	controllers	RMD	1	Bacteria	Firmicutes	Negativicutes	Selenomonadales	Acidaminococcaceae	Acidaminococcus	Acidaminococcus_intestini	0.02172
A09	controllers	RMD	1	Bacteria	Firmicutes	Clostridia	Clostridiales	Lachnospiraceae	Lachnospiraceae_noname	Lachnospiraceae_bacterium_2_1_58FAA	0.02092
A09	controllers	RMD	1	Bacteria	Bacteroidetes	Bacteroidia	Bacteroidales	Prevotellaceae	Paraprevotella	Paraprevotella_xylaniphila	0.01994
A09	controllers	RMD	1	Archaea	Euryarchaeota	Methanobacteria	Methanobacteriales	Methanobacteriaceae	Methanobrevibacter	Methanobrevibacter_unclassified	0.01612
A09	controllers	RMD	1	Bacteria	Bacteroidetes	Bacteroidia	Bacteroidales	Rikenellaceae	Alistipes	Alistipes_senegalensis	0.01549
A09	controllers	RMD	1	Bacteria	Firmicutes	Clostridia	Clostridiales	Lachnospiraceae	Roseburia	Roseburia_intestinalis	0.01477
A09	controllers	RMD	1	Bacteria	Firmicutes	Clostridia	Clostridiales	Lachnospiraceae	Coprococcus	Coprococcus_catus	0.01216
A09	controllers	RMD	1	Bacteria	Actinobacteria	Actinobacteria	Bifidobacteriales	Bifidobacteriaceae	Bifidobacterium	Bifidobacterium_longum	0.0109
A09	controllers	RMD	1	Bacteria	Proteobacteria	Gammaproteobacteria	Enterobacteriales	Enterobacteriaceae	Escherichia	Escherichia_coli	0.01038
A09	controllers	RMD	1	Bacteria	Firmicutes	Clostridia	Clostridiales	Ruminococcaceae	Ruminococcus	Ruminococcus_callidus	0.00719
A09	controllers	RMD	1	Bacteria	Firmicutes	Clostridia	Clostridiales	Eubacteriaceae	Eubacterium	Eubacterium_rectale	0.00678
A09	controllers	RMD	1	Bacteria	Firmicutes	Negativicutes	Selenomonadales	Veillonellaceae	Megasphaera	Megasphaera_elsdenii	0.00466
A09	controllers	RMD	1	Bacteria	Proteobacteria	Gammaproteobacteria	Enterobacteriales	Enterobacteriaceae	Escherichia	Escherichia_unclassified	0.00418
A09	controllers	RMD	1	Bacteria	Firmicutes	Clostridia	Clostridiales	Lachnospiraceae	Lachnospiraceae_noname	Lachnospiraceae_bacterium_7_1_58FAA	0.00402
A09	controllers	RMD	1	Archaea	Euryarchaeota	Methanobacteria	Methanobacteriales	Methanobacteriaceae	Methanobrevibacter	Methanobrevibacter_smithii	0.00376
A09	controllers	RMD	1	Bacteria	Bacteroidetes	Bacteroidia	Bacteroidales	Porphyromonadaceae	Coprobacter	Coprobacter_fastidiosus	0.0024
A09	controllers	w12	2	Bacteria	Bacteroidetes	Bacteroidia	Bacteroidales	Prevotellaceae	Prevotella	Prevotella_copri	11.6674
A09	controllers	w12	2	Bacteria	Firmicutes	Clostridia	Clostridiales	Lachnospiraceae	Dorea	Dorea_longicatena	11.3022
A09	controllers	w12	2	Bacteria	Firmicutes	Erysipelotrichia	Erysipelotrichales	Erysipelotrichaceae	Catenibacterium	Catenibacterium_mitsuokai	6.99552
A09	controllers	w12	2	Bacteria	Bacteroidetes	Bacteroidia	Bacteroidales	Bacteroidaceae	Bacteroides	Bacteroides_uniformis	6.15981
A09	controllers	w12	2	Bacteria	Bacteroidetes	Bacteroidia	Bacteroidales	Porphyromonadaceae	Parabacteroides	Parabacteroides_distasonis	5.8176
A09	controllers	w12	2	Bacteria	Bacteroidetes	Bacteroidia	Bacteroidales	Rikenellaceae	Alistipes	Alistipes_shahii	5.44464
A09	controllers	w12	2	Bacteria	Firmicutes	Clostridia	Clostridiales	Lachnospiraceae	Coprococcus	Coprococcus_comes	4.7391
A09	controllers	w12	2	Bacteria	Bacteroidetes	Bacteroidia	Bacteroidales	Porphyromonadaceae	Parabacteroides	Parabacteroides_merdae	4.73196
A09	controllers	w12	2	Bacteria	Firmicutes	Clostridia	Clostridiales	Eubacteriaceae	Eubacterium	Eubacterium_siraeum	4.50026
A09	controllers	w12	2	Bacteria	Firmicutes	Clostridia	Clostridiales	Ruminococcaceae	Subdoligranulum	Subdoligranulum_unclassified	3.9647
A09	controllers	w12	2	Bacteria	Firmicutes	Erysipelotrichia	Erysipelotrichales	Erysipelotrichaceae	Erysipelotrichaceae_noname	Eubacterium_biforme	3.77364
A09	controllers	w12	2	Bacteria	Bacteroidetes	Bacteroidia	Bacteroidales	Bacteroidales_noname	Bacteroidales_noname	Bacteroidales_bacterium_ph8	2.89779
A09	controllers	w12	2	Bacteria	Bacteroidetes	Bacteroidia	Bacteroidales	Prevotellaceae	Prevotella	Prevotella_stercorea	2.29783
A09	controllers	w12	2	Bacteria	Firmicutes	Clostridia	Clostridiales	Ruminococcaceae	Faecalibacterium	Faecalibacterium_prausnitzii	2.26413
A09	controllers	w12	2	Bacteria	Firmicutes	Clostridia	Clostridiales	Clostridiaceae	Clostridium	Clostridium_sp_L2_50	2.01161
A09	controllers	w12	2	Bacteria	Bacteroidetes	Bacteroidia	Bacteroidales	Rikenellaceae	Alistipes	Alistipes_sp_AP11	1.81786
A09	controllers	w12	2	Bacteria	Bacteroidetes	Bacteroidia	Bacteroidales	Bacteroidaceae	Bacteroides	Bacteroides_cellulosilyticus	1.72865
A09	controllers	w12	2	Bacteria	Firmicutes	Clostridia	Clostridiales	Ruminococcaceae	Ruminococcus	Ruminococcus_bromii	1.71613
A09	controllers	w12	2	Bacteria	Firmicutes	Clostridia	Clostridiales	Ruminococcaceae	Ruminococcus	Ruminococcus_sp_5_1_39BFAA	1.52557
A09	controllers	w12	2	Bacteria	Firmicutes	Clostridia	Clostridiales	Lachnospiraceae	Lachnospiraceae_noname	Lachnospiraceae_bacterium_2_1_58FAA	1.36121
A09	controllers	w12	2	Bacteria	Firmicutes	Clostridia	Clostridiales	Lachnospiraceae	Roseburia	Roseburia_hominis	1.34882
A09	controllers	w12	2	Bacteria	Actinobacteria	Actinobacteria	Coriobacteriales	Coriobacteriaceae	Collinsella	Collinsella_aerofaciens	1.20804
A09	controllers	w12	2	Bacteria	Bacteroidetes	Bacteroidia	Bacteroidales	Bacteroidaceae	Bacteroides	Bacteroides_vulgatus	1.1718
A09	controllers	w12	2	Archaea	Euryarchaeota	Methanobacteria	Methanobacteriales	Methanobacteriaceae	Methanobrevibacter	Methanobrevibacter_smithii	1.15813
A09	controllers	w12	2	Bacteria	Bacteroidetes	Bacteroidia	Bacteroidales	Porphyromonadaceae	Odoribacter	Odoribacter_splanchnicus	1.01775
A09	controllers	w12	2	Bacteria	Firmicutes	Clostridia	Clostridiales	Lachnospiraceae	Coprococcus	Coprococcus_catus	0.94909
A09	controllers	w12	2	Bacteria	Firmicutes	Clostridia	Clostridiales	Lachnospiraceae	Anaerostipes	Anaerostipes_hadrus	0.93341
A09	controllers	w12	2	Bacteria	Firmicutes	Clostridia	Clostridiales	Lachnospiraceae	Blautia	Ruminococcus_obeum	0.688
A09	controllers	w12	2	Bacteria	Bacteroidetes	Bacteroidia	Bacteroidales	Rikenellaceae	Alistipes	Alistipes_indistinctus	0.56944
A09	controllers	w12	2	Bacteria	Firmicutes	Clostridia	Clostridiales	Eubacteriaceae	Eubacterium	Eubacterium_ramulus	0.45766
A09	controllers	w12	2	Bacteria	Firmicutes	Clostridia	Clostridiales	Lachnospiraceae	Dorea	Dorea_formicigenerans	0.41245
A09	controllers	w12	2	Bacteria	Bacteroidetes	Bacteroidia	Bacteroidales	Rikenellaceae	Alistipes	Alistipes_onderdonkii	0.36262
A09	controllers	w12	2	Bacteria	Bacteroidetes	Bacteroidia	Bacteroidales	Bacteroidaceae	Bacteroides	Bacteroides_dorei	0.33751
A09	controllers	w12	2	Bacteria	Firmicutes	Clostridia	Clostridiales	Eubacteriaceae	Eubacterium	Eubacterium_hallii	0.33291
A09	controllers	w12	2	Bacteria	Firmicutes	Clostridia	Clostridiales	Lachnospiraceae	Blautia	Ruminococcus_torques	0.33078
A09	controllers	w12	2	Bacteria	Bacteroidetes	Bacteroidia	Bacteroidales	Bacteroidaceae	Bacteroides	Bacteroides_thetaiotaomicron	0.28642
A09	controllers	w12	2	Archaea	Euryarchaeota	Methanobacteria	Methanobacteriales	Methanobacteriaceae	Methanobrevibacter	Methanobrevibacter_unclassified	0.26731
A09	controllers	w12	2	Bacteria	Bacteroidetes	Bacteroidia	Bacteroidales	Prevotellaceae	Paraprevotella	Paraprevotella_unclassified	0.21924
A09	controllers	w12	2	Bacteria	Bacteroidetes	Bacteroidia	Bacteroidales	Bacteroidaceae	Bacteroides	Bacteroides_xylanisolvens	0.19909
A09	controllers	w12	2	Bacteria	Firmicutes	Clostridia	Clostridiales	Oscillospiraceae	Oscillibacter	Oscillibacter_unclassified	0.17462
A09	controllers	w12	2	Bacteria	Firmicutes	Negativicutes	Selenomonadales	Veillonellaceae	Megasphaera	Megasphaera_unclassified	0.12933
A09	controllers	w12	2	Bacteria	Firmicutes	Clostridia	Clostridiales	Lachnospiraceae	Lachnospiraceae_noname	Lachnospiraceae_bacterium_3_1_46FAA	0.12077
A09	controllers	w12	2	Bacteria	Bacteroidetes	Bacteroidia	Bacteroidales	Rikenellaceae	Alistipes	Alistipes_senegalensis	0.1173
A09	controllers	w12	2	Bacteria	Firmicutes	Clostridia	Clostridiales	Lachnospiraceae	Lachnospiraceae_noname	Lachnospiraceae_bacterium_5_1_63FAA	0.09102
A09	controllers	w12	2	Bacteria	Firmicutes	Clostridia	Clostridiales	Eubacteriaceae	Eubacterium	Eubacterium_rectale	0.09003
A09	controllers	w12	2	Bacteria	Firmicutes	Clostridia	Clostridiales	Eubacteriaceae	Eubacterium	Eubacterium_eligens	0.07496
A09	controllers	w12	2	Bacteria	Bacteroidetes	Bacteroidia	Bacteroidales	Bacteroidaceae	Bacteroides	Bacteroides_faecis	0.04322
A09	controllers	w12	2	Bacteria	Bacteroidetes	Bacteroidia	Bacteroidales	Prevotellaceae	Paraprevotella	Paraprevotella_clara	0.03377
A09	controllers	w12	2	Bacteria	Bacteroidetes	Bacteroidia	Bacteroidales	Porphyromonadaceae	Parabacteroides	Parabacteroides_goldsteinii	0.0199
A09	controllers	w12	2	Bacteria	Firmicutes	Clostridia	Clostridiales	Ruminococcaceae	Ruminococcus	Ruminococcus_callidus	0.01977
A09	controllers	w12	2	Bacteria	Bacteroidetes	Bacteroidia	Bacteroidales	Prevotellaceae	Paraprevotella	Paraprevotella_xylaniphila	0.0191
A09	controllers	w12	2	Bacteria	Firmicutes	Negativicutes	Selenomonadales	Veillonellaceae	Mitsuokella	Mitsuokella_unclassified	0.01823
A09	controllers	w12	2	Bacteria	Firmicutes	Clostridia	Clostridiales	Eubacteriaceae	Eubacterium	Eubacterium_limosum	0.01554
A09	controllers	w12	2	Bacteria	Firmicutes	Clostridia	Clostridiales	Lachnospiraceae	Lachnospiraceae_noname	Lachnospiraceae_bacterium_7_1_58FAA	0.01498
A09	controllers	w12	2	Bacteria	Bacteroidetes	Bacteroidia	Bacteroidales	Porphyromonadaceae	Coprobacter	Coprobacter_fastidiosus	0.0142
A09	controllers	w12	2	Bacteria	Bacteroidetes	Bacteroidia	Bacteroidales	Porphyromonadaceae	Parabacteroides	Parabacteroides_johnsonii	0.01161
A09	controllers	w12	2	Bacteria	Firmicutes	Clostridia	Clostridiales	Lachnospiraceae	Roseburia	Roseburia_inulinivorans	0.00941
A09	controllers	w12	2	Bacteria	Firmicutes	Negativicutes	Selenomonadales	Veillonellaceae	Mitsuokella	Mitsuokella_multacida	0.008
A09	controllers	w12	2	Bacteria	Actinobacteria	Actinobacteria	Coriobacteriales	Coriobacteriaceae	Olsenella	Olsenella_unclassified	0.00613
A09	controllers	w28	2	Bacteria	Bacteroidetes	Bacteroidia	Bacteroidales	Prevotellaceae	Prevotella	Prevotella_copri	37.8097
A09	controllers	w28	2	Bacteria	Firmicutes	Clostridia	Clostridiales	Lachnospiraceae	Butyrivibrio	Butyrivibrio_crossotus	6.6209
A09	controllers	w28	2	Bacteria	Firmicutes	Clostridia	Clostridiales	Ruminococcaceae	Subdoligranulum	Subdoligranulum_unclassified	6.05873
A09	controllers	w28	2	Bacteria	Firmicutes	Clostridia	Clostridiales	Clostridiaceae	Clostridium	Clostridium_sp_L2_50	4.4637
A09	controllers	w28	2	Bacteria	Bacteroidetes	Bacteroidia	Bacteroidales	Porphyromonadaceae	Parabacteroides	Parabacteroides_distasonis	4.41804
A09	controllers	w28	2	Bacteria	Firmicutes	Clostridia	Clostridiales	Eubacteriaceae	Eubacterium	Eubacterium_rectale	3.35166
A09	controllers	w28	2	Bacteria	Bacteroidetes	Bacteroidia	Bacteroidales	Porphyromonadaceae	Odoribacter	Odoribacter_splanchnicus	2.71982
A09	controllers	w28	2	Bacteria	Firmicutes	Clostridia	Clostridiales	Ruminococcaceae	Faecalibacterium	Faecalibacterium_prausnitzii	2.71901
A09	controllers	w28	2	Bacteria	Bacteroidetes	Bacteroidia	Bacteroidales	Rikenellaceae	Alistipes	Alistipes_shahii	2.61427
A09	controllers	w28	2	Bacteria	Bacteroidetes	Bacteroidia	Bacteroidales	Prevotellaceae	Prevotella	Prevotella_stercorea	2.55689
A09	controllers	w28	2	Bacteria	Bacteroidetes	Bacteroidia	Bacteroidales	Porphyromonadaceae	Parabacteroides	Parabacteroides_merdae	2.0695
A09	controllers	w28	2	Bacteria	Firmicutes	Clostridia	Clostridiales	Lachnospiraceae	Dorea	Dorea_longicatena	1.93731
A09	controllers	w28	2	Bacteria	Bacteroidetes	Bacteroidia	Bacteroidales	Bacteroidales_noname	Bacteroidales_noname	Bacteroidales_bacterium_ph8	1.84031
A09	controllers	w28	2	Bacteria	Bacteroidetes	Bacteroidia	Bacteroidales	Bacteroidaceae	Bacteroides	Bacteroides_vulgatus	1.83077
A09	controllers	w28	2	Bacteria	Actinobacteria	Actinobacteria	Coriobacteriales	Coriobacteriaceae	Collinsella	Collinsella_aerofaciens	1.54034
A09	controllers	w28	2	Bacteria	Firmicutes	Erysipelotrichia	Erysipelotrichales	Erysipelotrichaceae	Catenibacterium	Catenibacterium_mitsuokai	1.50224
A09	controllers	w28	2	Bacteria	Bacteroidetes	Bacteroidia	Bacteroidales	Rikenellaceae	Alistipes	Alistipes_sp_AP11	1.24257
A09	controllers	w28	2	Bacteria	Bacteroidetes	Bacteroidia	Bacteroidales	Rikenellaceae	Alistipes	Alistipes_onderdonkii	0.93886
A09	controllers	w28	2	Bacteria	Firmicutes	Erysipelotrichia	Erysipelotrichales	Erysipelotrichaceae	Erysipelotrichaceae_noname	Eubacterium_biforme	0.89484
A09	controllers	w28	2	Bacteria	Firmicutes	Clostridia	Clostridiales	Eubacteriaceae	Eubacterium	Eubacterium_siraeum	0.82169
A09	controllers	w28	2	Bacteria	Firmicutes	Clostridia	Clostridiales	Eubacteriaceae	Eubacterium	Eubacterium_eligens	0.76297
A09	controllers	w28	2	Bacteria	Bacteroidetes	Bacteroidia	Bacteroidales	Bacteroidaceae	Bacteroides	Bacteroides_uniformis	0.71962
A09	controllers	w28	2	Bacteria	Firmicutes	Clostridia	Clostridiales	Lachnospiraceae	Dorea	Dorea_formicigenerans	0.70806
A09	controllers	w28	2	Bacteria	Firmicutes	Clostridia	Clostridiales	Lachnospiraceae	Blautia	Ruminococcus_obeum	0.69865
A09	controllers	w28	2	Bacteria	Bacteroidetes	Bacteroidia	Bacteroidales	Rikenellaceae	Alistipes	Alistipes_indistinctus	0.60546
A09	controllers	w28	2	Bacteria	Bacteroidetes	Bacteroidia	Bacteroidales	Rikenellaceae	Alistipes	Alistipes_senegalensis	0.59569
A09	controllers	w28	2	Bacteria	Firmicutes	Clostridia	Clostridiales	Ruminococcaceae	Ruminococcus	Ruminococcus_bromii	0.51073
A09	controllers	w28	2	Bacteria	Bacteroidetes	Bacteroidia	Bacteroidales	Prevotellaceae	Paraprevotella	Paraprevotella_unclassified	0.48465
A09	controllers	w28	2	Bacteria	Firmicutes	Clostridia	Clostridiales	Lachnospiraceae	Blautia	Ruminococcus_torques	0.4689
A09	controllers	w28	2	Bacteria	Firmicutes	Clostridia	Clostridiales	Lachnospiraceae	Coprococcus	Coprococcus_catus	0.46458
A09	controllers	w28	2	Bacteria	Firmicutes	Clostridia	Clostridiales	Eubacteriaceae	Eubacterium	Eubacterium_hallii	0.39891
A09	controllers	w28	2	Bacteria	Firmicutes	Clostridia	Clostridiales	Lachnospiraceae	Coprococcus	Coprococcus_comes	0.37008
A09	controllers	w28	2	Bacteria	Proteobacteria	Deltaproteobacteria	Desulfovibrionales	Desulfovibrionaceae	Bilophila	Bilophila_unclassified	0.3073
A09	controllers	w28	2	Bacteria	Firmicutes	Negativicutes	Selenomonadales	Veillonellaceae	Mitsuokella	Mitsuokella_unclassified	0.30543
A09	controllers	w28	2	Archaea	Euryarchaeota	Methanobacteria	Methanobacteriales	Methanobacteriaceae	Methanobrevibacter	Methanobrevibacter_smithii	0.30422
A09	controllers	w28	2	Bacteria	Firmicutes	Clostridia	Clostridiales	Oscillospiraceae	Oscillibacter	Oscillibacter_unclassified	0.30005
A09	controllers	w28	2	Bacteria	Firmicutes	Clostridia	Clostridiales	Lachnospiraceae	Roseburia	Roseburia_inulinivorans	0.28948
A09	controllers	w28	2	Bacteria	Firmicutes	Clostridia	Clostridiales	Lachnospiraceae	Lachnospiraceae_noname	Lachnospiraceae_bacterium_3_1_46FAA	0.24879
A09	controllers	w28	2	Bacteria	Firmicutes	Negativicutes	Selenomonadales	Acidaminococcaceae	Phascolarctobacterium	Phascolarctobacterium_succinatutens	0.2474
A09	controllers	w28	2	Bacteria	Bacteroidetes	Bacteroidia	Bacteroidales	Bacteroidaceae	Bacteroides	Bacteroides_dorei	0.21952
A09	controllers	w28	2	Bacteria	Firmicutes	Clostridia	Clostridiales	Lachnospiraceae	Roseburia	Roseburia_unclassified	0.19784
A09	controllers	w28	2	Bacteria	Firmicutes	Clostridia	Clostridiales	Eubacteriaceae	Eubacterium	Eubacterium_ramulus	0.19574
A09	controllers	w28	2	Bacteria	Bacteroidetes	Bacteroidia	Bacteroidales	Prevotellaceae	Paraprevotella	Paraprevotella_clara	0.19161
A09	controllers	w28	2	Bacteria	Firmicutes	Clostridia	Clostridiales	Lachnospiraceae	Roseburia	Roseburia_hominis	0.14549
A09	controllers	w28	2	Bacteria	Firmicutes	Clostridia	Clostridiales	Lachnospiraceae	Lachnospiraceae_noname	Lachnospiraceae_bacterium_8_1_57FAA	0.14496
A09	controllers	w28	2	Bacteria	Bacteroidetes	Bacteroidia	Bacteroidales	Bacteroidaceae	Bacteroides	Bacteroides_xylanisolvens	0.11975
A09	controllers	w28	2	Archaea	Euryarchaeota	Methanobacteria	Methanobacteriales	Methanobacteriaceae	Methanobrevibacter	Methanobrevibacter_unclassified	0.10323
A09	controllers	w28	2	Bacteria	Firmicutes	Clostridia	Clostridiales	Lachnospiraceae	Anaerostipes	Anaerostipes_hadrus	0.09146
A09	controllers	w28	2	Bacteria	Bacteroidetes	Bacteroidia	Bacteroidales	Prevotellaceae	Paraprevotella	Paraprevotella_xylaniphila	0.08421
A09	controllers	w28	2	Bacteria	Bacteroidetes	Bacteroidia	Bacteroidales	Bacteroidaceae	Bacteroides	Bacteroides_thetaiotaomicron	0.08048
A09	controllers	w28	2	Bacteria	Firmicutes	Clostridia	Clostridiales	Lachnospiraceae	Lachnospiraceae_noname	Lachnospiraceae_bacterium_2_1_58FAA	0.07697
A09	controllers	w28	2	Bacteria	Firmicutes	Negativicutes	Selenomonadales	Veillonellaceae	Megasphaera	Megasphaera_unclassified	0.05425
A09	controllers	w28	2	Bacteria	Proteobacteria	Gammaproteobacteria	Enterobacteriales	Enterobacteriaceae	Escherichia	Escherichia_coli	0.05206
A09	controllers	w28	2	Bacteria	Bacteroidetes	Bacteroidia	Bacteroidales	Bacteroidaceae	Bacteroides	Bacteroides_cellulosilyticus	0.04845
A09	controllers	w28	2	Bacteria	Firmicutes	Clostridia	Clostridiales	Lachnospiraceae	Lachnospiraceae_noname	Lachnospiraceae_bacterium_7_1_58FAA	0.04645
A09	controllers	w28	2	Bacteria	Firmicutes	Negativicutes	Selenomonadales	Veillonellaceae	Mitsuokella	Mitsuokella_multacida	0.04609
A09	controllers	w28	2	Bacteria	Bacteroidetes	Bacteroidia	Bacteroidales	Bacteroidaceae	Bacteroides	Bacteroides_fragilis	0.02423
A09	controllers	w28	2	Bacteria	Bacteroidetes	Bacteroidia	Bacteroidales	Bacteroidaceae	Bacteroides	Bacteroides_ovatus	0.0204
A09	controllers	w28	2	Bacteria	Proteobacteria	Gammaproteobacteria	Enterobacteriales	Enterobacteriaceae	Escherichia	Escherichia_unclassified	0.01748
A09	controllers	w28	2	Bacteria	Bacteroidetes	Bacteroidia	Bacteroidales	Bacteroidaceae	Bacteroides	Bacteroides_faecis	0.01721
A09	controllers	w28	2	Bacteria	Firmicutes	Clostridia	Clostridiales	Lachnospiraceae	Roseburia	Roseburia_intestinalis	0.01577
A09	controllers	w28	2	Bacteria	Bacteroidetes	Bacteroidia	Bacteroidales	Porphyromonadaceae	Coprobacter	Coprobacter_fastidiosus	0.01395
A09	controllers	w28	2	Bacteria	Bacteroidetes	Bacteroidia	Bacteroidales	Porphyromonadaceae	Parabacteroides	Parabacteroides_johnsonii	0.01004
A09	controllers	w28	2	Bacteria	Bacteroidetes	Bacteroidia	Bacteroidales	Porphyromonadaceae	Parabacteroides	Parabacteroides_goldsteinii	0.00885
A09	controllers	w28	2	Bacteria	Firmicutes	Clostridia	Clostridiales	Ruminococcaceae	Ruminococcus	Ruminococcus_callidus	0.00487
A09	controllers	w28	2	Bacteria	Firmicutes	Clostridia	Clostridiales	Lachnospiraceae	Lachnospiraceae_noname	Lachnospiraceae_bacterium_5_1_63FAA	0.00256
A09	controllers	w4	2	Bacteria	Bacteroidetes	Bacteroidia	Bacteroidales	Prevotellaceae	Prevotella	Prevotella_copri	47.9622
A09	controllers	w4	2	Bacteria	Bacteroidetes	Bacteroidia	Bacteroidales	Prevotellaceae	Prevotella	Prevotella_stercorea	7.58987
A09	controllers	w4	2	Bacteria	Bacteroidetes	Bacteroidia	Bacteroidales	Porphyromonadaceae	Parabacteroides	Parabacteroides_distasonis	5.08555
A09	controllers	w4	2	Bacteria	Firmicutes	Clostridia	Clostridiales	Ruminococcaceae	Faecalibacterium	Faecalibacterium_prausnitzii	4.87169
A09	controllers	w4	2	Bacteria	Firmicutes	Erysipelotrichia	Erysipelotrichales	Erysipelotrichaceae	Catenibacterium	Catenibacterium_mitsuokai	4.50317
A09	controllers	w4	2	Bacteria	Firmicutes	Clostridia	Clostridiales	Eubacteriaceae	Eubacterium	Eubacterium_eligens	2.78192
A09	controllers	w4	2	Bacteria	Firmicutes	Clostridia	Clostridiales	Lachnospiraceae	Roseburia	Roseburia_inulinivorans	2.32568
A09	controllers	w4	2	Bacteria	Firmicutes	Erysipelotrichia	Erysipelotrichales	Erysipelotrichaceae	Erysipelotrichaceae_noname	Eubacterium_biforme	2.31419
A09	controllers	w4	2	Bacteria	Firmicutes	Clostridia	Clostridiales	Lachnospiraceae	Dorea	Dorea_longicatena	1.98401
A09	controllers	w4	2	Bacteria	Actinobacteria	Actinobacteria	Bifidobacteriales	Bifidobacteriaceae	Bifidobacterium	Bifidobacterium_adolescentis	1.87141
A09	controllers	w4	2	Bacteria	Firmicutes	Clostridia	Clostridiales	Ruminococcaceae	Ruminococcus	Ruminococcus_bromii	1.69042
A09	controllers	w4	2	Bacteria	Bacteroidetes	Bacteroidia	Bacteroidales	Rikenellaceae	Alistipes	Alistipes_shahii	1.38145
A09	controllers	w4	2	Bacteria	Bacteroidetes	Bacteroidia	Bacteroidales	Porphyromonadaceae	Parabacteroides	Parabacteroides_merdae	1.35451
A09	controllers	w4	2	Bacteria	Bacteroidetes	Bacteroidia	Bacteroidales	Porphyromonadaceae	Odoribacter	Odoribacter_splanchnicus	1.32464
A09	controllers	w4	2	Bacteria	Firmicutes	Clostridia	Clostridiales	Lachnospiraceae	Coprococcus	Coprococcus_comes	1.06776
A09	controllers	w4	2	Bacteria	Firmicutes	Clostridia	Clostridiales	Ruminococcaceae	Subdoligranulum	Subdoligranulum_unclassified	1.06511
A09	controllers	w4	2	Bacteria	Bacteroidetes	Bacteroidia	Bacteroidales	Bacteroidaceae	Bacteroides	Bacteroides_vulgatus	0.91224
A09	controllers	w4	2	Bacteria	Firmicutes	Clostridia	Clostridiales	Lachnospiraceae	Dorea	Dorea_formicigenerans	0.89735
A09	controllers	w4	2	Bacteria	Firmicutes	Clostridia	Clostridiales	Lachnospiraceae	Lachnospiraceae_noname	Lachnospiraceae_bacterium_3_1_46FAA	0.74968
A09	controllers	w4	2	Bacteria	Firmicutes	Clostridia	Clostridiales	Eubacteriaceae	Eubacterium	Eubacterium_hallii	0.59956
A09	controllers	w4	2	Bacteria	Firmicutes	Clostridia	Clostridiales	Lachnospiraceae	Roseburia	Roseburia_intestinalis	0.59867
A09	controllers	w4	2	Bacteria	Firmicutes	Clostridia	Clostridiales	Lachnospiraceae	Coprococcus	Coprococcus_catus	0.56074
A09	controllers	w4	2	Bacteria	Actinobacteria	Actinobacteria	Coriobacteriales	Coriobacteriaceae	Collinsella	Collinsella_aerofaciens	0.51886
A09	controllers	w4	2	Bacteria	Firmicutes	Clostridia	Clostridiales	Lachnospiraceae	Blautia	Ruminococcus_obeum	0.50513
A09	controllers	w4	2	Bacteria	Firmicutes	Clostridia	Clostridiales	Eubacteriaceae	Eubacterium	Eubacterium_siraeum	0.49483
A09	controllers	w4	2	Bacteria	Bacteroidetes	Bacteroidia	Bacteroidales	Bacteroidaceae	Bacteroides	Bacteroides_uniformis	0.45909
A09	controllers	w4	2	Bacteria	Bacteroidetes	Bacteroidia	Bacteroidales	Bacteroidales_noname	Bacteroidales_noname	Bacteroidales_bacterium_ph8	0.32086
A09	controllers	w4	2	Bacteria	Proteobacteria	Deltaproteobacteria	Desulfovibrionales	Desulfovibrionaceae	Bilophila	Bilophila_unclassified	0.31504
A09	controllers	w4	2	Bacteria	Firmicutes	Clostridia	Clostridiales	Eubacteriaceae	Eubacterium	Eubacterium_rectale	0.29334
A09	controllers	w4	2	Bacteria	Bacteroidetes	Bacteroidia	Bacteroidales	Prevotellaceae	Paraprevotella	Paraprevotella_unclassified	0.2711
A09	controllers	w4	2	Bacteria	Bacteroidetes	Bacteroidia	Bacteroidales	Rikenellaceae	Alistipes	Alistipes_indistinctus	0.24762
A09	controllers	w4	2	Bacteria	Bacteroidetes	Bacteroidia	Bacteroidales	Bacteroidaceae	Bacteroides	Bacteroides_dorei	0.2449
A09	controllers	w4	2	Bacteria	Firmicutes	Negativicutes	Selenomonadales	Acidaminococcaceae	Phascolarctobacterium	Phascolarctobacterium_succinatutens	0.24235
A09	controllers	w4	2	Bacteria	Firmicutes	Clostridia	Clostridiales	Lachnospiraceae	Blautia	Ruminococcus_torques	0.21591
A09	controllers	w4	2	Bacteria	Bacteroidetes	Bacteroidia	Bacteroidales	Bacteroidaceae	Bacteroides	Bacteroides_ovatus	0.20464
A09	controllers	w4	2	Bacteria	Firmicutes	Negativicutes	Selenomonadales	Veillonellaceae	Mitsuokella	Mitsuokella_unclassified	0.1712
A09	controllers	w4	2	Bacteria	Firmicutes	Clostridia	Clostridiales	Lachnospiraceae	Anaerostipes	Anaerostipes_hadrus	0.16758
A09	controllers	w4	2	Bacteria	Bacteroidetes	Bacteroidia	Bacteroidales	Bacteroidaceae	Bacteroides	Bacteroides_xylanisolvens	0.16105
A09	controllers	w4	2	Bacteria	Bacteroidetes	Bacteroidia	Bacteroidales	Porphyromonadaceae	Barnesiella	Barnesiella_intestinihominis	0.15817
A09	controllers	w4	2	Bacteria	Firmicutes	Clostridia	Clostridiales	Lachnospiraceae	Lachnospiraceae_noname	Lachnospiraceae_bacterium_2_1_58FAA	0.15383
A09	controllers	w4	2	Bacteria	Bacteroidetes	Bacteroidia	Bacteroidales	Rikenellaceae	Alistipes	Alistipes_onderdonkii	0.13437
A09	controllers	w4	2	Archaea	Euryarchaeota	Methanobacteria	Methanobacteriales	Methanobacteriaceae	Methanobrevibacter	Methanobrevibacter_smithii	0.12796
A09	controllers	w4	2	Bacteria	Firmicutes	Clostridia	Clostridiales	Oscillospiraceae	Oscillibacter	Oscillibacter_unclassified	0.12411
A09	controllers	w4	2	Bacteria	Bacteroidetes	Bacteroidia	Bacteroidales	Rikenellaceae	Alistipes	Alistipes_senegalensis	0.1138
A09	controllers	w4	2	Bacteria	Firmicutes	Clostridia	Clostridiales	Eubacteriaceae	Eubacterium	Eubacterium_ramulus	0.1122
A09	controllers	w4	2	Bacteria	Bacteroidetes	Bacteroidia	Bacteroidales	Bacteroidaceae	Bacteroides	Bacteroides_thetaiotaomicron	0.08826
A09	controllers	w4	2	Bacteria	Bacteroidetes	Bacteroidia	Bacteroidales	Prevotellaceae	Paraprevotella	Paraprevotella_clara	0.05458
A09	controllers	w4	2	Bacteria	Firmicutes	Clostridia	Clostridiales	Lachnospiraceae	Roseburia	Roseburia_hominis	0.04484
A09	controllers	w4	2	Bacteria	Bacteroidetes	Bacteroidia	Bacteroidales	Prevotellaceae	Paraprevotella	Paraprevotella_xylaniphila	0.04343
A09	controllers	w4	2	Bacteria	Proteobacteria	Gammaproteobacteria	Enterobacteriales	Enterobacteriaceae	Escherichia	Escherichia_unclassified	0.03926
A09	controllers	w4	2	Bacteria	Firmicutes	Clostridia	Clostridiales	Lachnospiraceae	Lachnospiraceae_noname	Lachnospiraceae_bacterium_5_1_63FAA	0.03171
A09	controllers	w4	2	Bacteria	Firmicutes	Clostridia	Clostridiales	Lachnospiraceae	Lachnospiraceae_noname	Lachnospiraceae_bacterium_7_1_58FAA	0.03124
A09	controllers	w4	2	Bacteria	Proteobacteria	Gammaproteobacteria	Enterobacteriales	Enterobacteriaceae	Escherichia	Escherichia_coli	0.02679
A09	controllers	w4	2	Bacteria	Proteobacteria	Deltaproteobacteria	Desulfovibrionales	Desulfovibrionaceae	Bilophila	Bilophila_wadsworthia	0.02051
A09	controllers	w4	2	Bacteria	Bacteroidetes	Bacteroidia	Bacteroidales	Bacteroidaceae	Bacteroides	Bacteroides_faecis	0.01919
A09	controllers	w4	2	Bacteria	Bacteroidetes	Bacteroidia	Bacteroidales	Bacteroidaceae	Bacteroides	Bacteroides_cellulosilyticus	0.01786
A09	controllers	w4	2	Bacteria	Bacteroidetes	Bacteroidia	Bacteroidales	Porphyromonadaceae	Parabacteroides	Parabacteroides_johnsonii	0.01661
A09	controllers	w4	2	Bacteria	Bacteroidetes	Bacteroidia	Bacteroidales	Porphyromonadaceae	Coprobacter	Coprobacter_fastidiosus	0.01449
A09	controllers	w4	2	Bacteria	Firmicutes	Bacilli	Lactobacillales	Streptococcaceae	Streptococcus	Streptococcus_salivarius	0.01101
A09	controllers	w4	2	Bacteria	Firmicutes	Clostridia	Clostridiales	Ruminococcaceae	Ruminococcus	Ruminococcus_callidus	0.0094
A09	controllers	w4	2	Archaea	Euryarchaeota	Methanobacteria	Methanobacteriales	Methanobacteriaceae	Methanobrevibacter	Methanobrevibacter_unclassified	0.00885
A09	controllers	w8	2	Bacteria	Bacteroidetes	Bacteroidia	Bacteroidales	Bacteroidaceae	Bacteroides	Bacteroides_vulgatus	19.7501
A09	controllers	w8	2	Bacteria	Bacteroidetes	Bacteroidia	Bacteroidales	Porphyromonadaceae	Parabacteroides	Parabacteroides_distasonis	9.01276
A09	controllers	w8	2	Bacteria	Firmicutes	Clostridia	Clostridiales	Ruminococcaceae	Ruminococcus	Ruminococcus_bromii	6.57594
A09	controllers	w8	2	Bacteria	Bacteroidetes	Bacteroidia	Bacteroidales	Bacteroidaceae	Bacteroides	Bacteroides_dorei	5.64916
A09	controllers	w8	2	Bacteria	Firmicutes	Erysipelotrichia	Erysipelotrichales	Erysipelotrichaceae	Catenibacterium	Catenibacterium_mitsuokai	4.75258
A09	controllers	w8	2	Bacteria	Bacteroidetes	Bacteroidia	Bacteroidales	Prevotellaceae	Prevotella	Prevotella_copri	4.52983
A09	controllers	w8	2	Bacteria	Bacteroidetes	Bacteroidia	Bacteroidales	Porphyromonadaceae	Parabacteroides	Parabacteroides_merdae	3.98444
A09	controllers	w8	2	Bacteria	Firmicutes	Clostridia	Clostridiales	Ruminococcaceae	Subdoligranulum	Subdoligranulum_unclassified	3.60753
A09	controllers	w8	2	Bacteria	Firmicutes	Clostridia	Clostridiales	Ruminococcaceae	Faecalibacterium	Faecalibacterium_prausnitzii	3.52595
A09	controllers	w8	2	Bacteria	Bacteroidetes	Bacteroidia	Bacteroidales	Rikenellaceae	Alistipes	Alistipes_shahii	3.49278
A09	controllers	w8	2	Bacteria	Bacteroidetes	Bacteroidia	Bacteroidales	Porphyromonadaceae	Odoribacter	Odoribacter_splanchnicus	2.99851
A09	controllers	w8	2	Bacteria	Firmicutes	Erysipelotrichia	Erysipelotrichales	Erysipelotrichaceae	Erysipelotrichaceae_noname	Eubacterium_biforme	2.68678
A09	controllers	w8	2	Bacteria	Actinobacteria	Actinobacteria	Bifidobacteriales	Bifidobacteriaceae	Bifidobacterium	Bifidobacterium_adolescentis	2.52731
A09	controllers	w8	2	Bacteria	Firmicutes	Clostridia	Clostridiales	Lachnospiraceae	Dorea	Dorea_longicatena	1.90408
A09	controllers	w8	2	Bacteria	Bacteroidetes	Bacteroidia	Bacteroidales	Bacteroidaceae	Bacteroides	Bacteroides_uniformis	1.79312
A09	controllers	w8	2	Bacteria	Firmicutes	Clostridia	Clostridiales	Lachnospiraceae	Roseburia	Roseburia_inulinivorans	1.61297
A09	controllers	w8	2	Bacteria	Bacteroidetes	Bacteroidia	Bacteroidales	Prevotellaceae	Prevotella	Prevotella_stercorea	1.42234
A09	controllers	w8	2	Bacteria	Bacteroidetes	Bacteroidia	Bacteroidales	Rikenellaceae	Alistipes	Alistipes_onderdonkii	1.4163
A09	controllers	w8	2	Bacteria	Actinobacteria	Actinobacteria	Coriobacteriales	Coriobacteriaceae	Collinsella	Collinsella_aerofaciens	1.41559
A09	controllers	w8	2	Bacteria	Bacteroidetes	Bacteroidia	Bacteroidales	Rikenellaceae	Alistipes	Alistipes_sp_AP11	1.37494
A09	controllers	w8	2	Bacteria	Firmicutes	Clostridia	Clostridiales	Eubacteriaceae	Eubacterium	Eubacterium_eligens	1.33211
A09	controllers	w8	2	Bacteria	Firmicutes	Clostridia	Clostridiales	Lachnospiraceae	Coprococcus	Coprococcus_comes	1.1893
A09	controllers	w8	2	Archaea	Euryarchaeota	Methanobacteria	Methanobacteriales	Methanobacteriaceae	Methanobrevibacter	Methanobrevibacter_smithii	1.0043
A09	controllers	w8	2	Bacteria	Firmicutes	Clostridia	Clostridiales	Lachnospiraceae	Coprococcus	Coprococcus_sp_ART55_1	0.94194
A09	controllers	w8	2	Bacteria	Firmicutes	Clostridia	Clostridiales	Lachnospiraceae	Blautia	Ruminococcus_obeum	0.72644
A09	controllers	w8	2	Bacteria	Firmicutes	Clostridia	Clostridiales	Lachnospiraceae	Coprococcus	Coprococcus_catus	0.67472
A09	controllers	w8	2	Bacteria	Firmicutes	Clostridia	Clostridiales	Oscillospiraceae	Oscillibacter	Oscillibacter_unclassified	0.66428
A09	controllers	w8	2	Bacteria	Firmicutes	Clostridia	Clostridiales	Lachnospiraceae	Lachnospiraceae_noname	Lachnospiraceae_bacterium_3_1_46FAA	0.60887
A09	controllers	w8	2	Bacteria	Firmicutes	Clostridia	Clostridiales	Ruminococcaceae	Ruminococcus	Ruminococcus_sp_5_1_39BFAA	0.57655
A09	controllers	w8	2	Bacteria	Bacteroidetes	Bacteroidia	Bacteroidales	Porphyromonadaceae	Barnesiella	Barnesiella_intestinihominis	0.57131
A09	controllers	w8	2	Bacteria	Firmicutes	Clostridia	Clostridiales	Eubacteriaceae	Eubacterium	Eubacterium_rectale	0.56763
A09	controllers	w8	2	Bacteria	Firmicutes	Clostridia	Clostridiales	Lachnospiraceae	Dorea	Dorea_formicigenerans	0.5523
A09	controllers	w8	2	Bacteria	Firmicutes	Negativicutes	Selenomonadales	Acidaminococcaceae	Phascolarctobacterium	Phascolarctobacterium_succinatutens	0.54487
A09	controllers	w8	2	Bacteria	Bacteroidetes	Bacteroidia	Bacteroidales	Bacteroidales_noname	Bacteroidales_noname	Bacteroidales_bacterium_ph8	0.51729
A09	controllers	w8	2	Bacteria	Firmicutes	Clostridia	Clostridiales	Eubacteriaceae	Eubacterium	Eubacterium_hallii	0.49841
A09	controllers	w8	2	Bacteria	Bacteroidetes	Bacteroidia	Bacteroidales	Prevotellaceae	Paraprevotella	Paraprevotella_unclassified	0.4407
A09	controllers	w8	2	Bacteria	Bacteroidetes	Bacteroidia	Bacteroidales	Bacteroidaceae	Bacteroides	Bacteroides_ovatus	0.4218
A09	controllers	w8	2	Bacteria	Bacteroidetes	Bacteroidia	Bacteroidales	Rikenellaceae	Alistipes	Alistipes_senegalensis	0.36742
A09	controllers	w8	2	Bacteria	Proteobacteria	Deltaproteobacteria	Desulfovibrionales	Desulfovibrionaceae	Bilophila	Bilophila_unclassified	0.32133
A09	controllers	w8	2	Bacteria	Bacteroidetes	Bacteroidia	Bacteroidales	Porphyromonadaceae	Coprobacter	Coprobacter_fastidiosus	0.2856
A09	controllers	w8	2	Bacteria	Firmicutes	Clostridia	Clostridiales	Lachnospiraceae	Blautia	Ruminococcus_torques	0.2797
A09	controllers	w8	2	Bacteria	Firmicutes	Clostridia	Clostridiales	Lachnospiraceae	Lachnospiraceae_noname	Lachnospiraceae_bacterium_2_1_58FAA	0.27166
A09	controllers	w8	2	Bacteria	Bacteroidetes	Bacteroidia	Bacteroidales	Rikenellaceae	Alistipes	Alistipes_indistinctus	0.22757
A09	controllers	w8	2	Bacteria	Bacteroidetes	Bacteroidia	Bacteroidales	Prevotellaceae	Paraprevotella	Paraprevotella_clara	0.16445
A09	controllers	w8	2	Bacteria	Bacteroidetes	Bacteroidia	Bacteroidales	Bacteroidaceae	Bacteroides	Bacteroides_xylanisolvens	0.1372
A09	controllers	w8	2	Bacteria	Firmicutes	Clostridia	Clostridiales	Lachnospiraceae	Lachnospiraceae_noname	Lachnospiraceae_bacterium_7_1_58FAA	0.11263
A09	controllers	w8	2	Bacteria	Firmicutes	Clostridia	Clostridiales	Clostridiaceae	Clostridium	Clostridium_bolteae	0.11108
A09	controllers	w8	2	Bacteria	Firmicutes	Negativicutes	Selenomonadales	Veillonellaceae	Megasphaera	Megasphaera_unclassified	0.10868
A09	controllers	w8	2	Bacteria	Actinobacteria	Actinobacteria	Bifidobacteriales	Bifidobacteriaceae	Bifidobacterium	Bifidobacterium_longum	0.10379
A09	controllers	w8	2	Bacteria	Bacteroidetes	Bacteroidia	Bacteroidales	Bacteroidaceae	Bacteroides	Bacteroides_thetaiotaomicron	0.10299
A09	controllers	w8	2	Bacteria	Firmicutes	Clostridia	Clostridiales	Eubacteriaceae	Eubacterium	Eubacterium_siraeum	0.09987
A09	controllers	w8	2	Bacteria	Firmicutes	Clostridia	Clostridiales	Lachnospiraceae	Anaerostipes	Anaerostipes_hadrus	0.09912
A09	controllers	w8	2	Bacteria	Actinobacteria	Actinobacteria	Bifidobacteriales	Bifidobacteriaceae	Gardnerella	Gardnerella_vaginalis	0.08484
A09	controllers	w8	2	Bacteria	Firmicutes	Clostridia	Clostridiales	Ruminococcaceae	Anaerotruncus	Anaerotruncus_colihominis	0.08331
A09	controllers	w8	2	Bacteria	Firmicutes	Clostridia	Clostridiales	Eubacteriaceae	Eubacterium	Eubacterium_ramulus	0.0757
A09	controllers	w8	2	Bacteria	Bacteroidetes	Bacteroidia	Bacteroidales	Porphyromonadaceae	Parabacteroides	Parabacteroides_johnsonii	0.06363
A09	controllers	w8	2	Bacteria	Firmicutes	Clostridia	Clostridiales	Peptostreptococcaceae	Peptostreptococcaceae_noname	Clostridium_bartlettii	0.05964
A09	controllers	w8	2	Bacteria	Firmicutes	Negativicutes	Selenomonadales	Veillonellaceae	Mitsuokella	Mitsuokella_unclassified	0.05914
A09	controllers	w8	2	Bacteria	Firmicutes	Clostridia	Clostridiales	Lachnospiraceae	Lachnospiraceae_noname	Lachnospiraceae_bacterium_8_1_57FAA	0.05284
A09	controllers	w8	2	Bacteria	Bacteroidetes	Bacteroidia	Bacteroidales	Porphyromonadaceae	Parabacteroides	Parabacteroides_goldsteinii	0.05118
A09	controllers	w8	2	Bacteria	Bacteroidetes	Bacteroidia	Bacteroidales	Prevotellaceae	Paraprevotella	Paraprevotella_xylaniphila	0.04689
A09	controllers	w8	2	Bacteria	Proteobacteria	Gammaproteobacteria	Enterobacteriales	Enterobacteriaceae	Escherichia	Escherichia_coli	0.04557
A09	controllers	w8	2	Bacteria	Firmicutes	Clostridia	Clostridiales	Ruminococcaceae	Anaerotruncus	Anaerotruncus_unclassified	0.0455
A09	controllers	w8	2	Bacteria	Bacteroidetes	Bacteroidia	Bacteroidales	Bacteroidaceae	Bacteroides	Bacteroides_fragilis	0.04438
A09	controllers	w8	2	Bacteria	Bacteroidetes	Bacteroidia	Bacteroidales	Rikenellaceae	Alistipes	Alistipes_putredinis	0.04004
A09	controllers	w8	2	Bacteria	Bacteroidetes	Bacteroidia	Bacteroidales	Prevotellaceae	Prevotella	Prevotella_bivia	0.04003
A09	controllers	w8	2	Bacteria	Proteobacteria	Deltaproteobacteria	Desulfovibrionales	Desulfovibrionaceae	Bilophila	Bilophila_wadsworthia	0.02733
A09	controllers	w8	2	Bacteria	Firmicutes	Clostridia	Clostridiales	Lachnospiraceae	Roseburia	Roseburia_hominis	0.02666
A09	controllers	w8	2	Bacteria	Firmicutes	Clostridia	Clostridiales	Lachnospiraceae	Lachnospiraceae_noname	Lachnospiraceae_bacterium_1_1_57FAA	0.02513
A09	controllers	w8	2	Bacteria	Firmicutes	Clostridia	Clostridiales	Lachnospiraceae	Roseburia	Roseburia_intestinalis	0.02472
A09	controllers	w8	2	Bacteria	Firmicutes	Erysipelotrichia	Erysipelotrichales	Erysipelotrichaceae	Erysipelotrichaceae_noname	Erysipelotrichaceae_bacterium_2_2_44A	0.0241
A09	controllers	w8	2	Bacteria	Actinobacteria	Actinobacteria	Coriobacteriales	Coriobacteriaceae	Atopobium	Atopobium_vaginae	0.02107
A09	controllers	w8	2	Bacteria	Firmicutes	Clostridia	Clostridiales	Lachnospiraceae	Lachnospiraceae_noname	Lachnospiraceae_bacterium_5_1_63FAA	0.01927
A09	controllers	w8	2	Bacteria	Bacteroidetes	Bacteroidia	Bacteroidales	Bacteroidaceae	Bacteroides	Bacteroides_faecis	0.01631
A09	controllers	w8	2	Bacteria	Actinobacteria	Actinobacteria	Actinomycetales	Actinomycetaceae	Actinomyces	Actinomyces_turicensis	0.01465
A09	controllers	w8	2	Bacteria	Firmicutes	Clostridia	Clostridiales	Ruminococcaceae	Ruminococcus	Ruminococcus_callidus	0.01464
A09	controllers	w8	2	Bacteria	Bacteroidetes	Bacteroidia	Bacteroidales	Bacteroidaceae	Bacteroides	Bacteroides_cellulosilyticus	0.01412
A09	controllers	w8	2	Bacteria	Firmicutes	Erysipelotrichia	Erysipelotrichales	Erysipelotrichaceae	Erysipelotrichaceae_noname	Clostridium_innocuum	0.01183
A09	controllers	w8	2	Bacteria	Firmicutes	Clostridia	Clostridiales	Clostridiales_noname	Flavonifractor	Flavonifractor_plautii	0.00289
A09	controllers	w8	2	Bacteria	Firmicutes	Clostridia	Clostridiales	Clostridiaceae	Clostridiaceae_noname	Clostridiaceae_bacterium_JC118	0.00235
A12	non-controllers	MVA1	1	Bacteria	Bacteroidetes	Bacteroidia	Bacteroidales	Prevotellaceae	Prevotella	Prevotella_copri	47.3929
A12	non-controllers	MVA1	1	Bacteria	Bacteroidetes	Bacteroidia	Bacteroidales	Prevotellaceae	Prevotella	Prevotella_stercorea	14.3075
A12	non-controllers	MVA1	1	Bacteria	Proteobacteria	Gammaproteobacteria	Enterobacteriales	Enterobacteriaceae	Escherichia	Escherichia_coli	13.4907
A12	non-controllers	MVA1	1	Bacteria	Firmicutes	Clostridia	Clostridiales	Ruminococcaceae	Subdoligranulum	Subdoligranulum_unclassified	3.67147
A12	non-controllers	MVA1	1	Bacteria	Firmicutes	Clostridia	Clostridiales	Lachnospiraceae	Roseburia	Roseburia_inulinivorans	2.3891
A12	non-controllers	MVA1	1	Bacteria	Bacteroidetes	Bacteroidia	Bacteroidales	Bacteroidaceae	Bacteroides	Bacteroides_vulgatus	2.36849
A12	non-controllers	MVA1	1	Bacteria	Firmicutes	Clostridia	Clostridiales	Eubacteriaceae	Eubacterium	Eubacterium_rectale	2.27257
A12	non-controllers	MVA1	1	Bacteria	Firmicutes	Clostridia	Clostridiales	Ruminococcaceae	Faecalibacterium	Faecalibacterium_prausnitzii	2.06013
A12	non-controllers	MVA1	1	Bacteria	Firmicutes	Erysipelotrichia	Erysipelotrichales	Erysipelotrichaceae	Catenibacterium	Catenibacterium_mitsuokai	1.97288
A12	non-controllers	MVA1	1	Bacteria	Firmicutes	Negativicutes	Selenomonadales	Veillonellaceae	Megasphaera	Megasphaera_unclassified	1.82968
A12	non-controllers	MVA1	1	Bacteria	Actinobacteria	Actinobacteria	Bifidobacteriales	Bifidobacteriaceae	Bifidobacterium	Bifidobacterium_adolescentis	1.20966
A12	non-controllers	MVA1	1	Bacteria	Firmicutes	Clostridia	Clostridiales	Lachnospiraceae	Dorea	Dorea_longicatena	1.07261
A12	non-controllers	MVA1	1	Bacteria	Actinobacteria	Actinobacteria	Coriobacteriales	Coriobacteriaceae	Collinsella	Collinsella_aerofaciens	0.89402
A12	non-controllers	MVA1	1	Bacteria	Firmicutes	Bacilli	Lactobacillales	Lactobacillaceae	Lactobacillus	Lactobacillus_ruminis	0.78493
A12	non-controllers	MVA1	1	Bacteria	Firmicutes	Erysipelotrichia	Erysipelotrichales	Erysipelotrichaceae	Erysipelotrichaceae_noname	Eubacterium_biforme	0.74936
A12	non-controllers	MVA1	1	Bacteria	Firmicutes	Negativicutes	Selenomonadales	Veillonellaceae	Mitsuokella	Mitsuokella_unclassified	0.44559
A12	non-controllers	MVA1	1	Bacteria	Bacteroidetes	Bacteroidia	Bacteroidales	Bacteroidaceae	Bacteroides	Bacteroides_fragilis	0.39169
A12	non-controllers	MVA1	1	Bacteria	Firmicutes	Clostridia	Clostridiales	Eubacteriaceae	Eubacterium	Eubacterium_eligens	0.32237
A12	non-controllers	MVA1	1	Bacteria	Firmicutes	Clostridia	Clostridiales	Lachnospiraceae	Coprococcus	Coprococcus_comes	0.26573
A12	non-controllers	MVA1	1	Bacteria	Firmicutes	Clostridia	Clostridiales	Lachnospiraceae	Dorea	Dorea_formicigenerans	0.25901
A12	non-controllers	MVA1	1	Bacteria	Firmicutes	Clostridia	Clostridiales	Lachnospiraceae	Roseburia	Roseburia_intestinalis	0.22574
A12	non-controllers	MVA1	1	Bacteria	Firmicutes	Negativicutes	Selenomonadales	Veillonellaceae	Mitsuokella	Mitsuokella_multacida	0.21263
A12	non-controllers	MVA1	1	Bacteria	Firmicutes	Negativicutes	Selenomonadales	Veillonellaceae	Megasphaera	Megasphaera_elsdenii	0.13015
A12	non-controllers	MVA1	1	Bacteria	Firmicutes	Clostridia	Clostridiales	Lachnospiraceae	Blautia	Ruminococcus_obeum	0.09501
A12	non-controllers	MVA1	1	Bacteria	Firmicutes	Clostridia	Clostridiales	Ruminococcaceae	Ruminococcus	Ruminococcus_callidus	0.0923
A12	non-controllers	MVA1	1	Bacteria	Firmicutes	Clostridia	Clostridiales	Eubacteriaceae	Eubacterium	Eubacterium_hallii	0.09009
A12	non-controllers	MVA1	1	Bacteria	Bacteroidetes	Bacteroidia	Bacteroidales	Rikenellaceae	Alistipes	Alistipes_unclassified	0.0828
A12	non-controllers	MVA1	1	Bacteria	Bacteroidetes	Bacteroidia	Bacteroidales	Porphyromonadaceae	Parabacteroides	Parabacteroides_unclassified	0.07419
A12	non-controllers	MVA1	1	Bacteria	Firmicutes	Negativicutes	Selenomonadales	Acidaminococcaceae	Acidaminococcus	Acidaminococcus_intestini	0.06854
A12	non-controllers	MVA1	1	Bacteria	Firmicutes	Clostridia	Clostridiales	Peptostreptococcaceae	Peptostreptococcaceae_noname	Peptostreptococcaceae_noname_unclassified	0.06136
A12	non-controllers	MVA1	1	Bacteria	Bacteroidetes	Bacteroidia	Bacteroidales	Porphyromonadaceae	Odoribacter	Odoribacter_unclassified	0.05836
A12	non-controllers	MVA1	1	Bacteria	Actinobacteria	Actinobacteria	Bifidobacteriales	Bifidobacteriaceae	Bifidobacterium	Bifidobacterium_longum	0.05508
A12	non-controllers	MVA1	1	Bacteria	Spirochaetes	Spirochaetia	Spirochaetales	Brachyspiraceae	Brachyspira	Brachyspira_unclassified	0.05202
A12	non-controllers	MVA1	1	Bacteria	Firmicutes	Clostridia	Clostridiales	Lachnospiraceae	Blautia	Ruminococcus_torques	0.04941
A12	non-controllers	MVA1	1	Bacteria	Firmicutes	Negativicutes	Selenomonadales	Acidaminococcaceae	Acidaminococcus	Acidaminococcus_fermentans	0.04757
A12	non-controllers	MVA1	1	Bacteria	Actinobacteria	Actinobacteria	Bifidobacteriales	Bifidobacteriaceae	Bifidobacterium	Bifidobacterium_catenulatum	0.04723
A12	non-controllers	MVA1	1	Bacteria	Firmicutes	Clostridia	Clostridiales	Eubacteriaceae	Eubacterium	Eubacterium_ramulus	0.0471
A12	non-controllers	MVA1	1	Bacteria	Firmicutes	Clostridia	Clostridiales	Ruminococcaceae	Ruminococcus	Ruminococcus_lactaris	0.02966
A12	non-controllers	MVA1	1	Bacteria	Firmicutes	Clostridia	Clostridiales	Oscillospiraceae	Oscillibacter	Oscillibacter_unclassified	0.01554
A12	non-controllers	MVA1	1	Bacteria	Bacteroidetes	Bacteroidia	Bacteroidales	Porphyromonadaceae	Parabacteroides	Parabacteroides_distasonis	0.0106
A12	non-controllers	MVA1	1	Bacteria	Firmicutes	Clostridia	Clostridiales	Clostridiaceae	Clostridium	Clostridium_leptum	0.01004
A12	non-controllers	MVA1	1	Bacteria	Firmicutes	Clostridia	Clostridiales	Lachnospiraceae	Coprococcus	Coprococcus_catus	0.00864
A12	non-controllers	MVA1	1	Bacteria	Firmicutes	Clostridia	Clostridiales	Eubacteriaceae	Eubacterium	Eubacterium_siraeum	0.00815
A12	non-controllers	MVA1	1	Bacteria	Firmicutes	Bacilli	Lactobacillales	Streptococcaceae	Streptococcus	Streptococcus_salivarius	0.00736
A12	non-controllers	MVA1	1	Bacteria	Bacteroidetes	Bacteroidia	Bacteroidales	Bacteroidaceae	Bacteroides	Bacteroides_dorei	0.00466
A12	non-controllers	MVA1	1	Bacteria	Firmicutes	Bacilli	Lactobacillales	Streptococcaceae	Streptococcus	Streptococcus_parasanguinis	0.00313
A12	non-controllers	MVA1	1	Bacteria	Actinobacteria	Actinobacteria	Actinomycetales	Actinomycetaceae	Actinomyces	Actinomyces_turicensis	0.00228
A12	non-controllers	MVA2	1	Bacteria	Firmicutes	Clostridia	Clostridiales	Eubacteriaceae	Eubacterium	Eubacterium_siraeum	23.7766
A12	non-controllers	MVA2	1	Bacteria	Actinobacteria	Actinobacteria	Bifidobacteriales	Bifidobacteriaceae	Bifidobacterium	Bifidobacterium_adolescentis	10.6424
A12	non-controllers	MVA2	1	Bacteria	Firmicutes	Clostridia	Clostridiales	Ruminococcaceae	Subdoligranulum	Subdoligranulum_unclassified	7.25004
A12	non-controllers	MVA2	1	Bacteria	Firmicutes	Erysipelotrichia	Erysipelotrichales	Erysipelotrichaceae	Catenibacterium	Catenibacterium_mitsuokai	6.96423
A12	non-controllers	MVA2	1	Bacteria	Bacteroidetes	Bacteroidia	Bacteroidales	Prevotellaceae	Prevotella	Prevotella_stercorea	5.73652
A12	non-controllers	MVA2	1	Bacteria	Firmicutes	Clostridia	Clostridiales	Eubacteriaceae	Eubacterium	Eubacterium_rectale	5.63279
A12	non-controllers	MVA2	1	Bacteria	Bacteroidetes	Bacteroidia	Bacteroidales	Prevotellaceae	Prevotella	Prevotella_copri	5.54087
A12	non-controllers	MVA2	1	Bacteria	Firmicutes	Clostridia	Clostridiales	Lachnospiraceae	Dorea	Dorea_longicatena	3.73613
A12	non-controllers	MVA2	1	Bacteria	Bacteroidetes	Bacteroidia	Bacteroidales	Bacteroidaceae	Bacteroides	Bacteroides_vulgatus	3.64909
A12	non-controllers	MVA2	1	Bacteria	Actinobacteria	Actinobacteria	Coriobacteriales	Coriobacteriaceae	Collinsella	Collinsella_aerofaciens	3.08277
A12	non-controllers	MVA2	1	Bacteria	Firmicutes	Erysipelotrichia	Erysipelotrichales	Erysipelotrichaceae	Erysipelotrichaceae_noname	Eubacterium_biforme	3.01853
A12	non-controllers	MVA2	1	Bacteria	Firmicutes	Bacilli	Lactobacillales	Lactobacillaceae	Lactobacillus	Lactobacillus_ruminis	2.516
A12	non-controllers	MVA2	1	Bacteria	Firmicutes	Negativicutes	Selenomonadales	Veillonellaceae	Megasphaera	Megasphaera_unclassified	2.20487
A12	non-controllers	MVA2	1	Bacteria	Firmicutes	Clostridia	Clostridiales	Ruminococcaceae	Faecalibacterium	Faecalibacterium_prausnitzii	1.7989
A12	non-controllers	MVA2	1	Bacteria	Actinobacteria	Actinobacteria	Bifidobacteriales	Bifidobacteriaceae	Bifidobacterium	Bifidobacterium_catenulatum	1.63657
A12	non-controllers	MVA2	1	Bacteria	Actinobacteria	Actinobacteria	Bifidobacteriales	Bifidobacteriaceae	Bifidobacterium	Bifidobacterium_longum	1.31024
A12	non-controllers	MVA2	1	Bacteria	Bacteroidetes	Bacteroidia	Bacteroidales	Porphyromonadaceae	Parabacteroides	Parabacteroides_unclassified	1.28138
A12	non-controllers	MVA2	1	Bacteria	Firmicutes	Clostridia	Clostridiales	Lachnospiraceae	Blautia	Ruminococcus_torques	0.97426
A12	non-controllers	MVA2	1	Bacteria	Firmicutes	Clostridia	Clostridiales	Lachnospiraceae	Roseburia	Roseburia_inulinivorans	0.9173
A12	non-controllers	MVA2	1	Bacteria	Firmicutes	Clostridia	Clostridiales	Lachnospiraceae	Coprococcus	Coprococcus_comes	0.69887
A12	non-controllers	MVA2	1	Bacteria	Firmicutes	Clostridia	Clostridiales	Eubacteriaceae	Eubacterium	Eubacterium_hallii	0.6742
A12	non-controllers	MVA2	1	Bacteria	Firmicutes	Clostridia	Clostridiales	Lachnospiraceae	Blautia	Ruminococcus_obeum	0.63812
A12	non-controllers	MVA2	1	Bacteria	Bacteroidetes	Bacteroidia	Bacteroidales	Rikenellaceae	Alistipes	Alistipes_unclassified	0.59786
A12	non-controllers	MVA2	1	Bacteria	Firmicutes	Clostridia	Clostridiales	Eubacteriaceae	Eubacterium	Eubacterium_eligens	0.55674
A12	non-controllers	MVA2	1	Bacteria	Firmicutes	Clostridia	Clostridiales	Peptostreptococcaceae	Peptostreptococcaceae_noname	Peptostreptococcaceae_noname_unclassified	0.50295
A12	non-controllers	MVA2	1	Bacteria	Bacteroidetes	Bacteroidia	Bacteroidales	Porphyromonadaceae	Parabacteroides	Parabacteroides_distasonis	0.48072
A12	non-controllers	MVA2	1	Bacteria	Firmicutes	Clostridia	Clostridiales	Peptostreptococcaceae	Peptostreptococcaceae_noname	Clostridium_bartlettii	0.37695
A12	non-controllers	MVA2	1	Bacteria	Firmicutes	Clostridia	Clostridiales	Lachnospiraceae	Dorea	Dorea_formicigenerans	0.35394
A12	non-controllers	MVA2	1	Bacteria	Firmicutes	Bacilli	Lactobacillales	Streptococcaceae	Lactococcus	Lactococcus_lactis	0.29334
A12	non-controllers	MVA2	1	Bacteria	Firmicutes	Negativicutes	Selenomonadales	Acidaminococcaceae	Acidaminococcus	Acidaminococcus_intestini	0.25903
A12	non-controllers	MVA2	1	Bacteria	Firmicutes	Negativicutes	Selenomonadales	Veillonellaceae	Mitsuokella	Mitsuokella_unclassified	0.23372
A12	non-controllers	MVA2	1	Bacteria	Firmicutes	Bacilli	Lactobacillales	Enterococcaceae	Enterococcus	Enterococcus_faecium	0.19498
A12	non-controllers	MVA2	1	Bacteria	Firmicutes	Negativicutes	Selenomonadales	Veillonellaceae	Megasphaera	Megasphaera_elsdenii	0.18512
A12	non-controllers	MVA2	1	Bacteria	Spirochaetes	Spirochaetia	Spirochaetales	Brachyspiraceae	Brachyspira	Brachyspira_unclassified	0.18155
A12	non-controllers	MVA2	1	Bacteria	Firmicutes	Negativicutes	Selenomonadales	Acidaminococcaceae	Acidaminococcus	Acidaminococcus_fermentans	0.17062
A12	non-controllers	MVA2	1	Archaea	Euryarchaeota	Methanobacteria	Methanobacteriales	Methanobacteriaceae	Methanobrevibacter	Methanobrevibacter_smithii	0.1503
A12	non-controllers	MVA2	1	Bacteria	Bacteroidetes	Bacteroidia	Bacteroidales	Bacteroidaceae	Bacteroides	Bacteroides_fragilis	0.13028
A12	non-controllers	MVA2	1	Bacteria	Firmicutes	Clostridia	Clostridiales	Lachnospiraceae	Roseburia	Roseburia_intestinalis	0.12925
A12	non-controllers	MVA2	1	Archaea	Euryarchaeota	Methanobacteria	Methanobacteriales	Methanobacteriaceae	Methanobrevibacter	Methanobrevibacter_unclassified	0.10992
A12	non-controllers	MVA2	1	Bacteria	Firmicutes	Negativicutes	Selenomonadales	Veillonellaceae	Mitsuokella	Mitsuokella_multacida	0.10338
A12	non-controllers	MVA2	1	Bacteria	Firmicutes	Clostridia	Clostridiales	Lachnospiraceae	Lachnospiraceae_noname	Lachnospiraceae_bacterium_2_1_58FAA	0.10042
A12	non-controllers	MVA2	1	Bacteria	Firmicutes	Bacilli	Lactobacillales	Lactobacillaceae	Lactobacillus	Lactobacillus_casei_paracasei	0.08342
A12	non-controllers	MVA2	1	Bacteria	Firmicutes	Clostridia	Clostridiales	Lachnospiraceae	Roseburia	Roseburia_hominis	0.08168
A12	non-controllers	MVA2	1	Bacteria	Bacteroidetes	Bacteroidia	Bacteroidales	Rikenellaceae	Alistipes	Alistipes_senegalensis	0.08149
A12	non-controllers	MVA2	1	Bacteria	Actinobacteria	Actinobacteria	Coriobacteriales	Coriobacteriaceae	Olsenella	Olsenella_unclassified	0.07893
A12	non-controllers	MVA2	1	Bacteria	Bacteroidetes	Bacteroidia	Bacteroidales	Porphyromonadaceae	Odoribacter	Odoribacter_unclassified	0.06109
A12	non-controllers	MVA2	1	Bacteria	Firmicutes	Clostridia	Clostridiales	Eubacteriaceae	Eubacterium	Eubacterium_ramulus	0.05899
A12	non-controllers	MVA2	1	Bacteria	Firmicutes	Clostridia	Clostridiales	Lachnospiraceae	Lachnospiraceae_noname	Lachnospiraceae_bacterium_8_1_57FAA	0.0502
A12	non-controllers	MVA2	1	Bacteria	Firmicutes	Clostridia	Clostridiales	Ruminococcaceae	Ruminococcus	Ruminococcus_callidus	0.04476
A12	non-controllers	MVA2	1	Bacteria	Spirochaetes	Spirochaetia	Spirochaetales	Brachyspiraceae	Brachyspira	Brachyspira_pilosicoli	0.02685
A12	non-controllers	MVA2	1	Bacteria	Firmicutes	Bacilli	Lactobacillales	Enterococcaceae	Enterococcus	Enterococcus_durans	0.02631
A12	non-controllers	MVA2	1	Bacteria	Firmicutes	Bacilli	Lactobacillales	Leuconostocaceae	Leuconostoc	Leuconostoc_lactis	0.02037
A12	non-controllers	MVA2	1	Bacteria	Bacteroidetes	Bacteroidia	Bacteroidales	Rikenellaceae	Alistipes	Alistipes_shahii	0.01953
A12	non-controllers	MVA2	1	Bacteria	Firmicutes	Clostridia	Clostridiales	Lachnospiraceae	Coprococcus	Coprococcus_catus	0.01916
A12	non-controllers	MVA2	1	Bacteria	Proteobacteria	Gammaproteobacteria	Enterobacteriales	Enterobacteriaceae	Escherichia	Escherichia_unclassified	0.01806
A12	non-controllers	MVA2	1	Bacteria	Bacteroidetes	Bacteroidia	Bacteroidales	Bacteroidaceae	Bacteroides	Bacteroides_thetaiotaomicron	0.01655
A12	non-controllers	MVA2	1	Bacteria	Firmicutes	Bacilli	Lactobacillales	Streptococcaceae	Streptococcus	Streptococcus_thermophilus	0.01459
A12	non-controllers	MVA2	1	Bacteria	Bacteroidetes	Bacteroidia	Bacteroidales	Bacteroidaceae	Bacteroides	Bacteroides_xylanisolvens	0.01093
A12	non-controllers	MVA2	1	Bacteria	Firmicutes	Negativicutes	Selenomonadales	Acidaminococcaceae	Phascolarctobacterium	Phascolarctobacterium_succinatutens	0.00975
A12	non-controllers	MVA2	1	Bacteria	Actinobacteria	Actinobacteria	Bifidobacteriales	Bifidobacteriaceae	Gardnerella	Gardnerella_vaginalis	0.00523
A12	non-controllers	MVA2	1	Bacteria	Firmicutes	Clostridia	Clostridiales	Ruminococcaceae	Ruminococcus	Ruminococcus_lactaris	0.00288
A12	non-controllers	MVA2	1	Bacteria	Firmicutes	Clostridia	Clostridiales	Lachnospiraceae	Lachnospiraceae_noname	Lachnospiraceae_bacterium_5_1_63FAA	0.00266
A12	non-controllers	MVA2	1	Bacteria	Firmicutes	Clostridia	Clostridiales	Oscillospiraceae	Oscillibacter	Oscillibacter_unclassified	0.00224
A12	non-controllers	MVA2	1	Bacteria	Firmicutes	Clostridia	Clostridiales	Eubacteriaceae	Eubacterium	Eubacterium_ventriosum	0.00123
A12	non-controllers	MVA2	1	Bacteria	Bacteroidetes	Bacteroidia	Bacteroidales	Prevotellaceae	Prevotella	Prevotella_buccalis	0.00106
A12	non-controllers	postMAP_w24	3	Bacteria	Bacteroidetes	Bacteroidia	Bacteroidales	Prevotellaceae	Prevotella	Prevotella_copri	34.0269
A12	non-controllers	postMAP_w24	3	Bacteria	Bacteroidetes	Bacteroidia	Bacteroidales	Prevotellaceae	Prevotella	Prevotella_stercorea	19.7076
A12	non-controllers	postMAP_w24	3	Bacteria	Firmicutes	Negativicutes	Selenomonadales	Acidaminococcaceae	Phascolarctobacterium	Phascolarctobacterium_succinatutens	9.5503
A12	non-controllers	postMAP_w24	3	Bacteria	Firmicutes	Negativicutes	Selenomonadales	Veillonellaceae	Megasphaera	Megasphaera_unclassified	4.91394
A12	non-controllers	postMAP_w24	3	Bacteria	Firmicutes	Clostridia	Clostridiales	Eubacteriaceae	Eubacterium	Eubacterium_rectale	4.64749
A12	non-controllers	postMAP_w24	3	Bacteria	Firmicutes	Clostridia	Clostridiales	Ruminococcaceae	Faecalibacterium	Faecalibacterium_prausnitzii	3.5349
A12	non-controllers	postMAP_w24	3	Bacteria	Firmicutes	Bacilli	Lactobacillales	Lactobacillaceae	Lactobacillus	Lactobacillus_ruminis	3.49154
A12	non-controllers	postMAP_w24	3	Bacteria	Firmicutes	Erysipelotrichia	Erysipelotrichales	Erysipelotrichaceae	Erysipelotrichaceae_noname	Eubacterium_biforme	3.46971
A12	non-controllers	postMAP_w24	3	Bacteria	Firmicutes	Erysipelotrichia	Erysipelotrichales	Erysipelotrichaceae	Catenibacterium	Catenibacterium_mitsuokai	2.96922
A12	non-controllers	postMAP_w24	3	Bacteria	Actinobacteria	Actinobacteria	Bifidobacteriales	Bifidobacteriaceae	Bifidobacterium	Bifidobacterium_adolescentis	2.62898
A12	non-controllers	postMAP_w24	3	Bacteria	Firmicutes	Clostridia	Clostridiales	Lachnospiraceae	Dorea	Dorea_longicatena	2.40692
A12	non-controllers	postMAP_w24	3	Bacteria	Firmicutes	Clostridia	Clostridiales	Lachnospiraceae	Roseburia	Roseburia_inulinivorans	1.45352
A12	non-controllers	postMAP_w24	3	Bacteria	Actinobacteria	Actinobacteria	Coriobacteriales	Coriobacteriaceae	Collinsella	Collinsella_aerofaciens	0.60789
A12	non-controllers	postMAP_w24	3	Bacteria	Actinobacteria	Actinobacteria	Bifidobacteriales	Bifidobacteriaceae	Bifidobacterium	Bifidobacterium_catenulatum	0.52191
A12	non-controllers	postMAP_w24	3	Bacteria	Proteobacteria	Gammaproteobacteria	Pasteurellales	Pasteurellaceae	Haemophilus	Haemophilus_parainfluenzae	0.51867
A12	non-controllers	postMAP_w24	3	Bacteria	Firmicutes	Clostridia	Clostridiales	Peptostreptococcaceae	Peptostreptococcaceae_noname	Clostridium_bartlettii	0.51069
A12	non-controllers	postMAP_w24	3	Bacteria	Firmicutes	Clostridia	Clostridiales	Lachnospiraceae	Roseburia	Roseburia_intestinalis	0.50005
A12	non-controllers	postMAP_w24	3	Bacteria	Actinobacteria	Actinobacteria	Bifidobacteriales	Bifidobacteriaceae	Bifidobacterium	Bifidobacterium_longum	0.49973
A12	non-controllers	postMAP_w24	3	Bacteria	Firmicutes	Clostridia	Clostridiales	Lachnospiraceae	Blautia	Ruminococcus_torques	0.43518
A12	non-controllers	postMAP_w24	3	Bacteria	Firmicutes	Clostridia	Clostridiales	Lachnospiraceae	Coprococcus	Coprococcus_comes	0.40116
A12	non-controllers	postMAP_w24	3	Bacteria	Firmicutes	Clostridia	Clostridiales	Lachnospiraceae	Dorea	Dorea_formicigenerans	0.39923
A12	non-controllers	postMAP_w24	3	Bacteria	Firmicutes	Clostridia	Clostridiales	Eubacteriaceae	Eubacterium	Eubacterium_hallii	0.28627
A12	non-controllers	postMAP_w24	3	Bacteria	Firmicutes	Negativicutes	Selenomonadales	Veillonellaceae	Mitsuokella	Mitsuokella_unclassified	0.26523
A12	non-controllers	postMAP_w24	3	Bacteria	Firmicutes	Negativicutes	Selenomonadales	Veillonellaceae	Megasphaera	Megasphaera_elsdenii	0.2548
A12	non-controllers	postMAP_w24	3	Bacteria	Firmicutes	Clostridia	Clostridiales	Ruminococcaceae	Subdoligranulum	Subdoligranulum_unclassified	0.23175
A12	non-controllers	postMAP_w24	3	Bacteria	Firmicutes	Negativicutes	Selenomonadales	Acidaminococcaceae	Acidaminococcus	Acidaminococcus_intestini	0.22639
A12	non-controllers	postMAP_w24	3	Bacteria	Firmicutes	Bacilli	Lactobacillales	Streptococcaceae	Streptococcus	Streptococcus_parasanguinis	0.17989
A12	non-controllers	postMAP_w24	3	Bacteria	Firmicutes	Clostridia	Clostridiales	Lachnospiraceae	Anaerostipes	Anaerostipes_hadrus	0.17746
A12	non-controllers	postMAP_w24	3	Bacteria	Firmicutes	Clostridia	Clostridiales	Peptostreptococcaceae	Peptostreptococcaceae_noname	Peptostreptococcaceae_noname_unclassified	0.17712
A12	non-controllers	postMAP_w24	3	Bacteria	Firmicutes	Clostridia	Clostridiales	Lachnospiraceae	Blautia	Ruminococcus_obeum	0.16067
A12	non-controllers	postMAP_w24	3	Bacteria	Firmicutes	Negativicutes	Selenomonadales	Veillonellaceae	Veillonella	Veillonella_unclassified	0.14719
A12	non-controllers	postMAP_w24	3	Bacteria	Firmicutes	Negativicutes	Selenomonadales	Veillonellaceae	Veillonella	Veillonella_parvula	0.09204
A12	non-controllers	postMAP_w24	3	Bacteria	Bacteroidetes	Bacteroidia	Bacteroidales	Bacteroidaceae	Bacteroides	Bacteroides_vulgatus	0.07988
A12	non-controllers	postMAP_w24	3	Bacteria	Firmicutes	Negativicutes	Selenomonadales	Veillonellaceae	Veillonella	Veillonella_atypica	0.07685
A12	non-controllers	postMAP_w24	3	Bacteria	Firmicutes	Bacilli	Lactobacillales	Leuconostocaceae	Leuconostoc	Leuconostoc_carnosum	0.07063
A12	non-controllers	postMAP_w24	3	Bacteria	Firmicutes	Negativicutes	Selenomonadales	Veillonellaceae	Mitsuokella	Mitsuokella_multacida	0.06101
A12	non-controllers	postMAP_w24	3	Bacteria	Fusobacteria	Fusobacteriia	Fusobacteriales	Fusobacteriaceae	Fusobacterium	Fusobacterium_mortiferum	0.04872
A12	non-controllers	postMAP_w24	3	Bacteria	Firmicutes	Clostridia	Clostridiales	Eubacteriaceae	Eubacterium	Eubacterium_ramulus	0.04547
A12	non-controllers	postMAP_w24	3	Bacteria	Firmicutes	Clostridia	Clostridiales	Lachnospiraceae	Lachnospiraceae_noname	Lachnospiraceae_bacterium_8_1_57FAA	0.04485
A12	non-controllers	postMAP_w24	3	Bacteria	Firmicutes	Bacilli	Lactobacillales	Streptococcaceae	Streptococcus	Streptococcus_salivarius	0.03844
A12	non-controllers	postMAP_w24	3	Bacteria	Spirochaetes	Spirochaetia	Spirochaetales	Brachyspiraceae	Brachyspira	Brachyspira_unclassified	0.03542
A12	non-controllers	postMAP_w24	3	Bacteria	Firmicutes	Negativicutes	Selenomonadales	Veillonellaceae	Veillonella	Veillonella_dispar	0.02561
A12	non-controllers	postMAP_w24	3	Bacteria	Actinobacteria	Actinobacteria	Coriobacteriales	Coriobacteriaceae	Olsenella	Olsenella_unclassified	0.0227
A12	non-controllers	postMAP_w24	3	Bacteria	Proteobacteria	Gammaproteobacteria	Enterobacteriales	Enterobacteriaceae	Klebsiella	Klebsiella_unclassified	0.02117
A12	non-controllers	postMAP_w24	3	Bacteria	Proteobacteria	Gammaproteobacteria	Enterobacteriales	Enterobacteriaceae	Klebsiella	Klebsiella_pneumoniae	0.00758
A12	non-controllers	postMAP_w24	3	Bacteria	Proteobacteria	Gammaproteobacteria	Enterobacteriales	Enterobacteriaceae	Enterobacter	Enterobacter_cloacae	0.00561
A12	non-controllers	postMAP_w24	3	Bacteria	Firmicutes	Clostridia	Clostridiales	Lachnospiraceae	Roseburia	Roseburia_hominis	0.00206
A12	non-controllers	postMAP_w24	3	Bacteria	Firmicutes	Erysipelotrichia	Erysipelotrichales	Erysipelotrichaceae	Turicibacter	Turicibacter_unclassified	0.00104
A12	non-controllers	pre_Vax	1	Bacteria	Bacteroidetes	Bacteroidia	Bacteroidales	Prevotellaceae	Prevotella	Prevotella_copri	48.6113
A12	non-controllers	pre_Vax	1	Bacteria	Firmicutes	Clostridia	Clostridiales	Eubacteriaceae	Eubacterium	Eubacterium_rectale	12.2637
A12	non-controllers	pre_Vax	1	Bacteria	Firmicutes	Erysipelotrichia	Erysipelotrichales	Erysipelotrichaceae	Catenibacterium	Catenibacterium_mitsuokai	5.93347
A12	non-controllers	pre_Vax	1	Bacteria	Bacteroidetes	Bacteroidia	Bacteroidales	Prevotellaceae	Prevotella	Prevotella_stercorea	5.16957
A12	non-controllers	pre_Vax	1	Bacteria	Actinobacteria	Actinobacteria	Bifidobacteriales	Bifidobacteriaceae	Bifidobacterium	Bifidobacterium_adolescentis	4.13545
A12	non-controllers	pre_Vax	1	Bacteria	Firmicutes	Clostridia	Clostridiales	Ruminococcaceae	Subdoligranulum	Subdoligranulum_unclassified	3.24452
A12	non-controllers	pre_Vax	1	Bacteria	Firmicutes	Clostridia	Clostridiales	Ruminococcaceae	Faecalibacterium	Faecalibacterium_prausnitzii	2.44307
A12	non-controllers	pre_Vax	1	Bacteria	Firmicutes	Erysipelotrichia	Erysipelotrichales	Erysipelotrichaceae	Erysipelotrichaceae_noname	Eubacterium_biforme	2.43324
A12	non-controllers	pre_Vax	1	Bacteria	Firmicutes	Clostridia	Clostridiales	Lachnospiraceae	Roseburia	Roseburia_inulinivorans	2.14219
A12	non-controllers	pre_Vax	1	Bacteria	Firmicutes	Clostridia	Clostridiales	Lachnospiraceae	Dorea	Dorea_longicatena	1.71431
A12	non-controllers	pre_Vax	1	Bacteria	Firmicutes	Bacilli	Lactobacillales	Lactobacillaceae	Lactobacillus	Lactobacillus_ruminis	1.21415
A12	non-controllers	pre_Vax	1	Bacteria	Actinobacteria	Actinobacteria	Coriobacteriales	Coriobacteriaceae	Collinsella	Collinsella_aerofaciens	1.16898
A12	non-controllers	pre_Vax	1	Bacteria	Bacteroidetes	Bacteroidia	Bacteroidales	Bacteroidaceae	Bacteroides	Bacteroides_vulgatus	1.14744
A12	non-controllers	pre_Vax	1	Bacteria	Firmicutes	Negativicutes	Selenomonadales	Veillonellaceae	Megasphaera	Megasphaera_unclassified	1.11402
A12	non-controllers	pre_Vax	1	Bacteria	Firmicutes	Clostridia	Clostridiales	Eubacteriaceae	Eubacterium	Eubacterium_eligens	1.04261
A12	non-controllers	pre_Vax	1	Bacteria	Firmicutes	Clostridia	Clostridiales	Lachnospiraceae	Blautia	Ruminococcus_torques	0.83963
A12	non-controllers	pre_Vax	1	Bacteria	Firmicutes	Clostridia	Clostridiales	Lachnospiraceae	Coprococcus	Coprococcus_comes	0.58341
A12	non-controllers	pre_Vax	1	Bacteria	Proteobacteria	Gammaproteobacteria	Enterobacteriales	Enterobacteriaceae	Escherichia	Escherichia_coli	0.57078
A12	non-controllers	pre_Vax	1	Bacteria	Firmicutes	Clostridia	Clostridiales	Eubacteriaceae	Eubacterium	Eubacterium_hallii	0.50079
A12	non-controllers	pre_Vax	1	Bacteria	Firmicutes	Clostridia	Clostridiales	Lachnospiraceae	Roseburia	Roseburia_intestinalis	0.3274
A12	non-controllers	pre_Vax	1	Bacteria	Spirochaetes	Spirochaetia	Spirochaetales	Brachyspiraceae	Brachyspira	Brachyspira_unclassified	0.32714
A12	non-controllers	pre_Vax	1	Bacteria	Firmicutes	Clostridia	Clostridiales	Lachnospiraceae	Blautia	Ruminococcus_obeum	0.28851
A12	non-controllers	pre_Vax	1	Bacteria	Firmicutes	Clostridia	Clostridiales	Lachnospiraceae	Dorea	Dorea_formicigenerans	0.24685
A12	non-controllers	pre_Vax	1	Bacteria	Proteobacteria	Gammaproteobacteria	Pasteurellales	Pasteurellaceae	Haemophilus	Haemophilus_parainfluenzae	0.23372
A12	non-controllers	pre_Vax	1	Bacteria	Actinobacteria	Actinobacteria	Bifidobacteriales	Bifidobacteriaceae	Bifidobacterium	Bifidobacterium_catenulatum	0.20734
A12	non-controllers	pre_Vax	1	Bacteria	Actinobacteria	Actinobacteria	Bifidobacteriales	Bifidobacteriaceae	Bifidobacterium	Bifidobacterium_longum	0.2
A12	non-controllers	pre_Vax	1	Bacteria	Bacteroidetes	Bacteroidia	Bacteroidales	Porphyromonadaceae	Parabacteroides	Parabacteroides_unclassified	0.17911
A12	non-controllers	pre_Vax	1	Bacteria	Firmicutes	Bacilli	Lactobacillales	Streptococcaceae	Streptococcus	Streptococcus_salivarius	0.16485
A12	non-controllers	pre_Vax	1	Bacteria	Firmicutes	Negativicutes	Selenomonadales	Veillonellaceae	Mitsuokella	Mitsuokella_multacida	0.16329
A12	non-controllers	pre_Vax	1	Bacteria	Proteobacteria	Gammaproteobacteria	Enterobacteriales	Enterobacteriaceae	Escherichia	Escherichia_unclassified	0.15979
A12	non-controllers	pre_Vax	1	Bacteria	Spirochaetes	Spirochaetia	Spirochaetales	Brachyspiraceae	Brachyspira	Brachyspira_pilosicoli	0.15126
A12	non-controllers	pre_Vax	1	Bacteria	Bacteroidetes	Bacteroidia	Bacteroidales	Porphyromonadaceae	Parabacteroides	Parabacteroides_distasonis	0.10184
A12	non-controllers	pre_Vax	1	Bacteria	Firmicutes	Negativicutes	Selenomonadales	Veillonellaceae	Megasphaera	Megasphaera_elsdenii	0.09917
A12	non-controllers	pre_Vax	1	Bacteria	Firmicutes	Negativicutes	Selenomonadales	Veillonellaceae	Veillonella	Veillonella_unclassified	0.08783
A12	non-controllers	pre_Vax	1	Bacteria	Firmicutes	Negativicutes	Selenomonadales	Acidaminococcaceae	Acidaminococcus	Acidaminococcus_intestini	0.08543
A12	non-controllers	pre_Vax	1	Bacteria	Firmicutes	Negativicutes	Selenomonadales	Veillonellaceae	Mitsuokella	Mitsuokella_unclassified	0.08526
A12	non-controllers	pre_Vax	1	Bacteria	Firmicutes	Clostridia	Clostridiales	Peptostreptococcaceae	Peptostreptococcaceae_noname	Clostridium_bartlettii	0.06823
A12	non-controllers	pre_Vax	1	Bacteria	Firmicutes	Clostridia	Clostridiales	Eubacteriaceae	Eubacterium	Eubacterium_siraeum	0.06816
A12	non-controllers	pre_Vax	1	Bacteria	Firmicutes	Clostridia	Clostridiales	Lachnospiraceae	Lachnospiraceae_noname	Lachnospiraceae_bacterium_8_1_57FAA	0.06345
A12	non-controllers	pre_Vax	1	Bacteria	Firmicutes	Negativicutes	Selenomonadales	Acidaminococcaceae	Acidaminococcus	Acidaminococcus_fermentans	0.05299
A12	non-controllers	pre_Vax	1	Bacteria	Firmicutes	Clostridia	Clostridiales	Lachnospiraceae	Coprococcus	Coprococcus_catus	0.05171
A12	non-controllers	pre_Vax	1	Bacteria	Firmicutes	Negativicutes	Selenomonadales	Veillonellaceae	Veillonella	Veillonella_parvula	0.04642
A12	non-controllers	pre_Vax	1	Bacteria	Firmicutes	Bacilli	Lactobacillales	Streptococcaceae	Streptococcus	Streptococcus_parasanguinis	0.04018
A12	non-controllers	pre_Vax	1	Bacteria	Bacteroidetes	Bacteroidia	Bacteroidales	Rikenellaceae	Alistipes	Alistipes_unclassified	0.0288
A12	non-controllers	pre_Vax	1	Bacteria	Firmicutes	Clostridia	Clostridiales	Eubacteriaceae	Eubacterium	Eubacterium_ramulus	0.02485
A12	non-controllers	pre_Vax	1	Bacteria	Proteobacteria	Betaproteobacteria	Burkholderiales	Burkholderiaceae	Ralstonia	Ralstonia_unclassified	0.01804
A12	non-controllers	pre_Vax	1	Bacteria	Firmicutes	Negativicutes	Selenomonadales	Veillonellaceae	Veillonella	Veillonella_atypica	0.01547
A12	non-controllers	pre_Vax	1	Bacteria	Firmicutes	Clostridia	Clostridiales	Clostridiaceae	Clostridium	Clostridium_nexile	0.0145
A12	non-controllers	pre_Vax	1	Bacteria	Firmicutes	Bacilli	Lactobacillales	Streptococcaceae	Streptococcus	Streptococcus_australis	0.01343
A12	non-controllers	pre_Vax	1	Bacteria	Firmicutes	Bacilli	Lactobacillales	Lactobacillaceae	Lactobacillus	Lactobacillus_gasseri	0.00999
A12	non-controllers	pre_Vax	1	Bacteria	Fusobacteria	Fusobacteriia	Fusobacteriales	Fusobacteriaceae	Fusobacterium	Fusobacterium_gonidiaformans	0.00873
A12	non-controllers	pre_Vax	1	Bacteria	Actinobacteria	Actinobacteria	Coriobacteriales	Coriobacteriaceae	Olsenella	Olsenella_unclassified	0.00811
A12	non-controllers	pre_Vax	1	Bacteria	Firmicutes	Clostridia	Clostridiales	Lachnospiraceae	Roseburia	Roseburia_hominis	0.00717
A12	non-controllers	pre_Vax	1	Bacteria	Firmicutes	Clostridia	Clostridiales	Lachnospiraceae	Lachnospiraceae_noname	Lachnospiraceae_bacterium_2_1_58FAA	0.00534
A12	non-controllers	pre_Vax	1	Bacteria	Firmicutes	Clostridia	Clostridiales	Ruminococcaceae	Ruminococcus	Ruminococcus_callidus	0.00166
A12	non-controllers	RMD	1	Bacteria	Firmicutes	Clostridia	Clostridiales	Eubacteriaceae	Eubacterium	Eubacterium_rectale	17.6762
A12	non-controllers	RMD	1	Bacteria	Firmicutes	Bacilli	Lactobacillales	Lactobacillaceae	Lactobacillus	Lactobacillus_ruminis	15.9847
A12	non-controllers	RMD	1	Bacteria	Actinobacteria	Actinobacteria	Bifidobacteriales	Bifidobacteriaceae	Bifidobacterium	Bifidobacterium_adolescentis	15.7416
A12	non-controllers	RMD	1	Bacteria	Bacteroidetes	Bacteroidia	Bacteroidales	Prevotellaceae	Prevotella	Prevotella_copri	7.12235
A12	non-controllers	RMD	1	Bacteria	Firmicutes	Erysipelotrichia	Erysipelotrichales	Erysipelotrichaceae	Catenibacterium	Catenibacterium_mitsuokai	6.08395
A12	non-controllers	RMD	1	Bacteria	Firmicutes	Erysipelotrichia	Erysipelotrichales	Erysipelotrichaceae	Erysipelotrichaceae_noname	Eubacterium_biforme	5.68772
A12	non-controllers	RMD	1	Bacteria	Firmicutes	Clostridia	Clostridiales	Ruminococcaceae	Subdoligranulum	Subdoligranulum_unclassified	4.3153
A12	non-controllers	RMD	1	Bacteria	Actinobacteria	Actinobacteria	Coriobacteriales	Coriobacteriaceae	Collinsella	Collinsella_aerofaciens	4.2604
A12	non-controllers	RMD	1	Bacteria	Firmicutes	Negativicutes	Selenomonadales	Veillonellaceae	Megasphaera	Megasphaera_unclassified	3.41684
A12	non-controllers	RMD	1	Bacteria	Bacteroidetes	Bacteroidia	Bacteroidales	Prevotellaceae	Prevotella	Prevotella_stercorea	2.35767
A12	non-controllers	RMD	1	Bacteria	Firmicutes	Clostridia	Clostridiales	Ruminococcaceae	Faecalibacterium	Faecalibacterium_prausnitzii	2.11707
A12	non-controllers	RMD	1	Bacteria	Firmicutes	Clostridia	Clostridiales	Lachnospiraceae	Dorea	Dorea_longicatena	1.59738
A12	non-controllers	RMD	1	Bacteria	Bacteroidetes	Bacteroidia	Bacteroidales	Bacteroidaceae	Bacteroides	Bacteroides_vulgatus	1.40939
A12	non-controllers	RMD	1	Bacteria	Firmicutes	Clostridia	Clostridiales	Lachnospiraceae	Roseburia	Roseburia_inulinivorans	1.2974
A12	non-controllers	RMD	1	Bacteria	Actinobacteria	Actinobacteria	Bifidobacteriales	Bifidobacteriaceae	Bifidobacterium	Bifidobacterium_catenulatum	1.23667
A12	non-controllers	RMD	1	Bacteria	Actinobacteria	Actinobacteria	Bifidobacteriales	Bifidobacteriaceae	Bifidobacterium	Bifidobacterium_longum	0.96271
A12	non-controllers	RMD	1	Bacteria	Firmicutes	Clostridia	Clostridiales	Lachnospiraceae	Coprococcus	Coprococcus_comes	0.78382
A12	non-controllers	RMD	1	Bacteria	Firmicutes	Clostridia	Clostridiales	Lachnospiraceae	Dorea	Dorea_formicigenerans	0.72252
A12	non-controllers	RMD	1	Bacteria	Firmicutes	Clostridia	Clostridiales	Lachnospiraceae	Blautia	Ruminococcus_torques	0.68835
A12	non-controllers	RMD	1	Bacteria	Firmicutes	Clostridia	Clostridiales	Eubacteriaceae	Eubacterium	Eubacterium_siraeum	0.59638
A12	non-controllers	RMD	1	Bacteria	Firmicutes	Negativicutes	Selenomonadales	Veillonellaceae	Mitsuokella	Mitsuokella_unclassified	0.55968
A12	non-controllers	RMD	1	Bacteria	Firmicutes	Clostridia	Clostridiales	Eubacteriaceae	Eubacterium	Eubacterium_hallii	0.50651
A12	non-controllers	RMD	1	Bacteria	Firmicutes	Bacilli	Lactobacillales	Streptococcaceae	Streptococcus	Streptococcus_parasanguinis	0.47188
A12	non-controllers	RMD	1	Bacteria	Firmicutes	Clostridia	Clostridiales	Lachnospiraceae	Lachnospiraceae_noname	Lachnospiraceae_bacterium_8_1_57FAA	0.45516
A12	non-controllers	RMD	1	Bacteria	Firmicutes	Negativicutes	Selenomonadales	Veillonellaceae	Megasphaera	Megasphaera_elsdenii	0.36183
A12	non-controllers	RMD	1	Bacteria	Firmicutes	Clostridia	Clostridiales	Lachnospiraceae	Blautia	Ruminococcus_obeum	0.34586
A12	non-controllers	RMD	1	Bacteria	Firmicutes	Negativicutes	Selenomonadales	Acidaminococcaceae	Acidaminococcus	Acidaminococcus_intestini	0.3073
A12	non-controllers	RMD	1	Bacteria	Firmicutes	Negativicutes	Selenomonadales	Veillonellaceae	Mitsuokella	Mitsuokella_multacida	0.25903
A12	non-controllers	RMD	1	Bacteria	Firmicutes	Clostridia	Clostridiales	Eubacteriaceae	Eubacterium	Eubacterium_eligens	0.23473
A12	non-controllers	RMD	1	Bacteria	Firmicutes	Negativicutes	Selenomonadales	Acidaminococcaceae	Acidaminococcus	Acidaminococcus_fermentans	0.22294
A12	non-controllers	RMD	1	Bacteria	Firmicutes	Bacilli	Lactobacillales	Streptococcaceae	Streptococcus	Streptococcus_salivarius	0.17737
A12	non-controllers	RMD	1	Bacteria	Firmicutes	Clostridia	Clostridiales	Lachnospiraceae	Roseburia	Roseburia_intestinalis	0.15795
A12	non-controllers	RMD	1	Bacteria	Spirochaetes	Spirochaetia	Spirochaetales	Brachyspiraceae	Brachyspira	Brachyspira_unclassified	0.14807
A12	non-controllers	RMD	1	Bacteria	Actinobacteria	Actinobacteria	Coriobacteriales	Coriobacteriaceae	Olsenella	Olsenella_unclassified	0.12008
A12	non-controllers	RMD	1	Bacteria	Firmicutes	Bacilli	Lactobacillales	Streptococcaceae	Streptococcus	Streptococcus_thermophilus	0.10949
A12	non-controllers	RMD	1	Bacteria	Firmicutes	Clostridia	Clostridiales	Lachnospiraceae	Roseburia	Roseburia_hominis	0.10874
A12	non-controllers	RMD	1	Bacteria	Proteobacteria	Gammaproteobacteria	Pasteurellales	Pasteurellaceae	Haemophilus	Haemophilus_parainfluenzae	0.10182
A12	non-controllers	RMD	1	Bacteria	Firmicutes	Bacilli	Lactobacillales	Streptococcaceae	Streptococcus	Streptococcus_australis	0.08978
A12	non-controllers	RMD	1	Bacteria	Firmicutes	Clostridia	Clostridiales	Eubacteriaceae	Eubacterium	Eubacterium_ramulus	0.08711
A12	non-controllers	RMD	1	Bacteria	Bacteroidetes	Bacteroidia	Bacteroidales	Bacteroidaceae	Bacteroides	Bacteroides_fragilis	0.08654
A12	non-controllers	RMD	1	Bacteria	Firmicutes	Clostridia	Clostridiales	Peptostreptococcaceae	Peptostreptococcaceae_noname	Peptostreptococcaceae_noname_unclassified	0.08236
A12	non-controllers	RMD	1	Bacteria	Firmicutes	Clostridia	Clostridiales	Lachnospiraceae	Roseburia	Roseburia_unclassified	0.07903
A12	non-controllers	RMD	1	Bacteria	Bacteroidetes	Bacteroidia	Bacteroidales	Porphyromonadaceae	Parabacteroides	Parabacteroides_unclassified	0.07642
A12	non-controllers	RMD	1	Bacteria	Bacteroidetes	Bacteroidia	Bacteroidales	Rikenellaceae	Alistipes	Alistipes_unclassified	0.0687
A12	non-controllers	RMD	1	Archaea	Euryarchaeota	Methanobacteria	Methanobacteriales	Methanobacteriaceae	Methanobrevibacter	Methanobrevibacter_smithii	0.06679
A12	non-controllers	RMD	1	Bacteria	Firmicutes	Clostridia	Clostridiales	Ruminococcaceae	Ruminococcus	Ruminococcus_callidus	0.06444
A12	non-controllers	RMD	1	Bacteria	Firmicutes	Negativicutes	Selenomonadales	Veillonellaceae	Veillonella	Veillonella_unclassified	0.05752
A12	non-controllers	RMD	1	Bacteria	Firmicutes	Clostridia	Clostridiales	Peptostreptococcaceae	Peptostreptococcus	Peptostreptococcus_unclassified	0.05053
A12	non-controllers	RMD	1	Bacteria	Firmicutes	Bacilli	Lactobacillales	Streptococcaceae	Streptococcus	Streptococcus_infantis	0.04632
A12	non-controllers	RMD	1	Bacteria	Spirochaetes	Spirochaetia	Spirochaetales	Brachyspiraceae	Brachyspira	Brachyspira_pilosicoli	0.03499
A12	non-controllers	RMD	1	Bacteria	Firmicutes	Clostridia	Clostridiales	Clostridiaceae	Clostridium	Clostridium_nexile	0.03431
A12	non-controllers	RMD	1	Bacteria	Firmicutes	Bacilli	Lactobacillales	Streptococcaceae	Streptococcus	Streptococcus_gordonii	0.03283
A12	non-controllers	RMD	1	Bacteria	Firmicutes	Clostridia	Clostridiales	Peptostreptococcaceae	Peptostreptococcus	Peptostreptococcus_anaerobius	0.03168
A12	non-controllers	RMD	1	Bacteria	Firmicutes	Clostridia	Clostridiales	Oscillospiraceae	Oscillibacter	Oscillibacter_unclassified	0.02972
A12	non-controllers	RMD	1	Bacteria	Firmicutes	Negativicutes	Selenomonadales	Veillonellaceae	Veillonella	Veillonella_parvula	0.02878
A12	non-controllers	RMD	1	Bacteria	Firmicutes	Bacilli	Lactobacillales	Lactobacillaceae	Lactobacillus	Lactobacillus_gasseri	0.02562
A12	non-controllers	RMD	1	Bacteria	Firmicutes	Clostridia	Clostridiales	Lachnospiraceae	Lachnospiraceae_noname	Lachnospiraceae_bacterium_7_1_58FAA	0.02533
A12	non-controllers	RMD	1	Bacteria	Firmicutes	Clostridia	Clostridiales	Peptostreptococcaceae	Peptostreptococcaceae_noname	Clostridium_bartlettii	0.02449
A12	non-controllers	RMD	1	Bacteria	Firmicutes	Clostridia	Clostridiales	Lachnospiraceae	Coprococcus	Coprococcus_catus	0.01856
A12	non-controllers	RMD	1	Bacteria	Bacteroidetes	Bacteroidia	Bacteroidales	Porphyromonadaceae	Parabacteroides	Parabacteroides_distasonis	0.01817
A12	non-controllers	RMD	1	Bacteria	Firmicutes	Bacilli	Lactobacillales	Streptococcaceae	Streptococcus	Streptococcus_mitis_oralis_pneumoniae	0.0178
A12	non-controllers	RMD	1	Bacteria	Actinobacteria	Actinobacteria	Bifidobacteriales	Bifidobacteriaceae	Bifidobacterium	Bifidobacterium_dentium	0.01731
A12	non-controllers	RMD	1	Bacteria	Bacteroidetes	Bacteroidia	Bacteroidales	Porphyromonadaceae	Odoribacter	Odoribacter_unclassified	0.01694
A12	non-controllers	RMD	1	Bacteria	Firmicutes	Negativicutes	Selenomonadales	Acidaminococcaceae	Phascolarctobacterium	Phascolarctobacterium_succinatutens	0.01687
A12	non-controllers	RMD	1	Bacteria	Firmicutes	Clostridia	Clostridiales	Lachnospiraceae	Lachnospiraceae_noname	Lachnospiraceae_bacterium_2_1_58FAA	0.01541
A12	non-controllers	RMD	1	Bacteria	Firmicutes	Bacilli	Lactobacillales	Streptococcaceae	Streptococcus	Streptococcus_anginosus	0.01442
A12	non-controllers	RMD	1	Archaea	Euryarchaeota	Methanobacteria	Methanobacteriales	Methanobacteriaceae	Methanobrevibacter	Methanobrevibacter_unclassified	0.01042
A12	non-controllers	RMD	1	Bacteria	Firmicutes	Bacilli	Lactobacillales	Streptococcaceae	Streptococcus	Streptococcus_pyogenes	0.01027
A12	non-controllers	RMD	1	Bacteria	Firmicutes	Bacilli	Lactobacillales	Carnobacteriaceae	Granulicatella	Granulicatella_adiacens	0.00433
A12	non-controllers	RMD	1	Bacteria	Firmicutes	Negativicutes	Selenomonadales	Veillonellaceae	Veillonella	Veillonella_atypica	0.00397
A12	non-controllers	RMD	1	Bacteria	Firmicutes	Bacilli	Lactobacillales	Carnobacteriaceae	Granulicatella	Granulicatella_unclassified	0.00322
A12	non-controllers	RMD	1	Bacteria	Firmicutes	Clostridia	Clostridiales	Eubacteriaceae	Eubacterium	Eubacterium_ventriosum	0.00156
A12	non-controllers	RMD	1	Bacteria	Bacteroidetes	Bacteroidia	Bacteroidales	Rikenellaceae	Alistipes	Alistipes_senegalensis	0.00061
A12	non-controllers	w4	2	Bacteria	Bacteroidetes	Bacteroidia	Bacteroidales	Prevotellaceae	Prevotella	Prevotella_copri	32.5864
A12	non-controllers	w4	2	Bacteria	Bacteroidetes	Bacteroidia	Bacteroidales	Bacteroidaceae	Bacteroides	Bacteroides_vulgatus	11.9521
A12	non-controllers	w4	2	Bacteria	Firmicutes	Erysipelotrichia	Erysipelotrichales	Erysipelotrichaceae	Catenibacterium	Catenibacterium_mitsuokai	9.9685
A12	non-controllers	w4	2	Bacteria	Firmicutes	Erysipelotrichia	Erysipelotrichales	Erysipelotrichaceae	Erysipelotrichaceae_noname	Eubacterium_biforme	8.90576
A12	non-controllers	w4	2	Bacteria	Firmicutes	Clostridia	Clostridiales	Ruminococcaceae	Faecalibacterium	Faecalibacterium_prausnitzii	5.65002
A12	non-controllers	w4	2	Bacteria	Firmicutes	Clostridia	Clostridiales	Lachnospiraceae	Dorea	Dorea_longicatena	4.74253
A12	non-controllers	w4	2	Bacteria	Bacteroidetes	Bacteroidia	Bacteroidales	Prevotellaceae	Prevotella	Prevotella_stercorea	4.52619
A12	non-controllers	w4	2	Bacteria	Actinobacteria	Actinobacteria	Bifidobacteriales	Bifidobacteriaceae	Bifidobacterium	Bifidobacterium_adolescentis	3.23424
A12	non-controllers	w4	2	Bacteria	Firmicutes	Negativicutes	Selenomonadales	Veillonellaceae	Megasphaera	Megasphaera_unclassified	2.52282
A12	non-controllers	w4	2	Bacteria	Firmicutes	Clostridia	Clostridiales	Lachnospiraceae	Coprococcus	Coprococcus_comes	2.11485
A12	non-controllers	w4	2	Bacteria	Actinobacteria	Actinobacteria	Coriobacteriales	Coriobacteriaceae	Collinsella	Collinsella_aerofaciens	1.77568
A12	non-controllers	w4	2	Bacteria	Bacteroidetes	Bacteroidia	Bacteroidales	Porphyromonadaceae	Parabacteroides	Parabacteroides_unclassified	1.42694
A12	non-controllers	w4	2	Bacteria	Firmicutes	Clostridia	Clostridiales	Lachnospiraceae	Blautia	Ruminococcus_torques	1.39386
A12	non-controllers	w4	2	Bacteria	Firmicutes	Clostridia	Clostridiales	Ruminococcaceae	Subdoligranulum	Subdoligranulum_unclassified	1.26776
A12	non-controllers	w4	2	Bacteria	Firmicutes	Clostridia	Clostridiales	Eubacteriaceae	Eubacterium	Eubacterium_rectale	0.96313
A12	non-controllers	w4	2	Bacteria	Bacteroidetes	Bacteroidia	Bacteroidales	Porphyromonadaceae	Parabacteroides	Parabacteroides_distasonis	0.74235
A12	non-controllers	w4	2	Bacteria	Firmicutes	Negativicutes	Selenomonadales	Veillonellaceae	Mitsuokella	Mitsuokella_unclassified	0.73946
A12	non-controllers	w4	2	Bacteria	Firmicutes	Clostridia	Clostridiales	Peptostreptococcaceae	Peptostreptococcaceae_noname	Peptostreptococcaceae_noname_unclassified	0.7378
A12	non-controllers	w4	2	Bacteria	Firmicutes	Clostridia	Clostridiales	Lachnospiraceae	Dorea	Dorea_formicigenerans	0.54658
A12	non-controllers	w4	2	Bacteria	Firmicutes	Clostridia	Clostridiales	Lachnospiraceae	Roseburia	Roseburia_inulinivorans	0.52504
A12	non-controllers	w4	2	Bacteria	Firmicutes	Clostridia	Clostridiales	Peptostreptococcaceae	Peptostreptococcaceae_noname	Clostridium_bartlettii	0.38732
A12	non-controllers	w4	2	Bacteria	Fusobacteria	Fusobacteriia	Fusobacteriales	Fusobacteriaceae	Fusobacterium	Fusobacterium_gonidiaformans	0.3584
A12	non-controllers	w4	2	Bacteria	Actinobacteria	Actinobacteria	Bifidobacteriales	Bifidobacteriaceae	Bifidobacterium	Bifidobacterium_longum	0.28704
A12	non-controllers	w4	2	Bacteria	Firmicutes	Clostridia	Clostridiales	Lachnospiraceae	Blautia	Ruminococcus_obeum	0.23233
A12	non-controllers	w4	2	Bacteria	Firmicutes	Clostridia	Clostridiales	Eubacteriaceae	Eubacterium	Eubacterium_eligens	0.20812
A12	non-controllers	w4	2	Bacteria	Actinobacteria	Actinobacteria	Bifidobacteriales	Bifidobacteriaceae	Bifidobacterium	Bifidobacterium_catenulatum	0.19183
A12	non-controllers	w4	2	Bacteria	Firmicutes	Clostridia	Clostridiales	Lachnospiraceae	Coprococcus	Coprococcus_catus	0.17044
A12	non-controllers	w4	2	Bacteria	Firmicutes	Clostridia	Clostridiales	Lachnospiraceae	Lachnospiraceae_noname	Lachnospiraceae_bacterium_8_1_57FAA	0.158
A12	non-controllers	w4	2	Bacteria	Firmicutes	Negativicutes	Selenomonadales	Acidaminococcaceae	Phascolarctobacterium	Phascolarctobacterium_succinatutens	0.15281
A12	non-controllers	w4	2	Bacteria	Firmicutes	Negativicutes	Selenomonadales	Veillonellaceae	Mitsuokella	Mitsuokella_multacida	0.14473
A12	non-controllers	w4	2	Bacteria	Firmicutes	Clostridia	Clostridiales	Lachnospiraceae	Lachnospiraceae_noname	Lachnospiraceae_bacterium_2_1_58FAA	0.14307
A12	non-controllers	w4	2	Bacteria	Spirochaetes	Spirochaetia	Spirochaetales	Brachyspiraceae	Brachyspira	Brachyspira_unclassified	0.13748
A12	non-controllers	w4	2	Bacteria	Bacteroidetes	Bacteroidia	Bacteroidales	Rikenellaceae	Alistipes	Alistipes_unclassified	0.13434
A12	non-controllers	w4	2	Bacteria	Firmicutes	Negativicutes	Selenomonadales	Acidaminococcaceae	Acidaminococcus	Acidaminococcus_intestini	0.12111
A12	non-controllers	w4	2	Bacteria	Firmicutes	Clostridia	Clostridiales	Eubacteriaceae	Eubacterium	Eubacterium_ramulus	0.11413
A12	non-controllers	w4	2	Bacteria	Firmicutes	Clostridia	Clostridiales	Eubacteriaceae	Eubacterium	Eubacterium_hallii	0.08774
A12	non-controllers	w4	2	Bacteria	Firmicutes	Bacilli	Lactobacillales	Lactobacillaceae	Lactobacillus	Lactobacillus_ruminis	0.07763
A12	non-controllers	w4	2	Bacteria	Bacteroidetes	Bacteroidia	Bacteroidales	Prevotellaceae	Prevotella	Prevotella_disiens	0.07588
A12	non-controllers	w4	2	Bacteria	Bacteroidetes	Bacteroidia	Bacteroidales	Prevotellaceae	Prevotella	Prevotella_bivia	0.06072
A12	non-controllers	w4	2	Bacteria	Firmicutes	Negativicutes	Selenomonadales	Veillonellaceae	Megasphaera	Megasphaera_elsdenii	0.04926
A12	non-controllers	w4	2	Bacteria	Bacteroidetes	Bacteroidia	Bacteroidales	Porphyromonadaceae	Porphyromonas	Porphyromonas_uenonis	0.04056
A12	non-controllers	w4	2	Bacteria	Firmicutes	Bacilli	Lactobacillales	Carnobacteriaceae	Granulicatella	Granulicatella_elegans	0.03323
A12	non-controllers	w4	2	Bacteria	Firmicutes	Bacilli	Lactobacillales	Carnobacteriaceae	Granulicatella	Granulicatella_unclassified	0.0274
A12	non-controllers	w4	2	Bacteria	Actinobacteria	Actinobacteria	Actinomycetales	Actinomycetaceae	Actinomyces	Actinomyces_turicensis	0.02323
A12	non-controllers	w4	2	Bacteria	Firmicutes	Clostridia	Clostridiales	Lachnospiraceae	Roseburia	Roseburia_intestinalis	0.01288
A12	non-controllers	w4	2	Bacteria	Firmicutes	Clostridia	Clostridiales	Ruminococcaceae	Ruminococcus	Ruminococcus_callidus	0.01176
A12	non-controllers	w4	2	Bacteria	Firmicutes	Negativicutes	Selenomonadales	Veillonellaceae	Veillonella	Veillonella_unclassified	0.01165
A12	non-controllers	w4	2	Bacteria	Firmicutes	Clostridia	Clostridiales	Lachnospiraceae	Roseburia	Roseburia_hominis	0.00884
A12	non-controllers	w4	2	Bacteria	Firmicutes	Clostridia	Clostridiales	Lachnospiraceae	Lachnospiraceae_noname	Lachnospiraceae_bacterium_5_1_63FAA	0.00816
A12	non-controllers	w4	2	Bacteria	Firmicutes	Bacilli	Lactobacillales	Streptococcaceae	Streptococcus	Streptococcus_mitis_oralis_pneumoniae	0.00759
A12	non-controllers	w4	2	Bacteria	Firmicutes	Clostridia	Clostridiales	Eubacteriaceae	Eubacterium	Eubacterium_ventriosum	0.00552
A12	non-controllers	w4	2	Bacteria	Bacteroidetes	Bacteroidia	Bacteroidales	Porphyromonadaceae	Porphyromonas	Porphyromonas_asaccharolytica	0.00492
A12	non-controllers	w4	2	Bacteria	Actinobacteria	Actinobacteria	Coriobacteriales	Coriobacteriaceae	Olsenella	Olsenella_unclassified	0.00329
A12	non-controllers	w4	2	Bacteria	Firmicutes	Bacilli	Lactobacillales	Streptococcaceae	Streptococcus	Streptococcus_parasanguinis	0.00223
A13	non-controllers	MVA1	1	Bacteria	Bacteroidetes	Bacteroidia	Bacteroidales	Prevotellaceae	Prevotella	Prevotella_copri	29.712
A13	non-controllers	MVA1	1	Bacteria	Bacteroidetes	Bacteroidia	Bacteroidales	Prevotellaceae	Prevotella	Prevotella_stercorea	16.3863
A13	non-controllers	MVA1	1	Bacteria	Firmicutes	Erysipelotrichia	Erysipelotrichales	Erysipelotrichaceae	Erysipelotrichaceae_noname	Eubacterium_biforme	11.5224
A13	non-controllers	MVA1	1	Bacteria	Firmicutes	Clostridia	Clostridiales	Ruminococcaceae	Faecalibacterium	Faecalibacterium_prausnitzii	7.31618
A13	non-controllers	MVA1	1	Bacteria	Firmicutes	Clostridia	Clostridiales	Eubacteriaceae	Eubacterium	Eubacterium_siraeum	5.52535
A13	non-controllers	MVA1	1	Bacteria	Firmicutes	Clostridia	Clostridiales	Ruminococcaceae	Subdoligranulum	Subdoligranulum_unclassified	4.89388
A13	non-controllers	MVA1	1	Bacteria	Firmicutes	Negativicutes	Selenomonadales	Acidaminococcaceae	Phascolarctobacterium	Phascolarctobacterium_succinatutens	3.60857
A13	non-controllers	MVA1	1	Bacteria	Firmicutes	Clostridia	Clostridiales	Eubacteriaceae	Eubacterium	Eubacterium_rectale	3.17351
A13	non-controllers	MVA1	1	Bacteria	Firmicutes	Clostridia	Clostridiales	Lachnospiraceae	Dorea	Dorea_longicatena	2.05188
A13	non-controllers	MVA1	1	Bacteria	Firmicutes	Clostridia	Clostridiales	Eubacteriaceae	Eubacterium	Eubacterium_hallii	1.77726
A13	non-controllers	MVA1	1	Bacteria	Firmicutes	Erysipelotrichia	Erysipelotrichales	Erysipelotrichaceae	Catenibacterium	Catenibacterium_mitsuokai	1.60272
A13	non-controllers	MVA1	1	Bacteria	Firmicutes	Clostridia	Clostridiales	Ruminococcaceae	Ruminococcus	Ruminococcus_sp_5_1_39BFAA	1.24748
A13	non-controllers	MVA1	1	Bacteria	Bacteroidetes	Bacteroidia	Bacteroidales	Bacteroidaceae	Bacteroides	Bacteroides_vulgatus	1.00219
A13	non-controllers	MVA1	1	Bacteria	Proteobacteria	Deltaproteobacteria	Desulfovibrionales	Desulfovibrionaceae	Desulfovibrio	Desulfovibrio_piger	0.65991
A13	non-controllers	MVA1	1	Bacteria	Firmicutes	Clostridia	Clostridiales	Lachnospiraceae	Anaerostipes	Anaerostipes_hadrus	0.57959
A13	non-controllers	MVA1	1	Bacteria	Firmicutes	Clostridia	Clostridiales	Lachnospiraceae	Coprococcus	Coprococcus_comes	0.56655
A13	non-controllers	MVA1	1	Bacteria	Firmicutes	Clostridia	Clostridiales	Lachnospiraceae	Blautia	Ruminococcus_torques	0.56259
A13	non-controllers	MVA1	1	Bacteria	Proteobacteria	Deltaproteobacteria	Desulfovibrionales	Desulfovibrionaceae	Bilophila	Bilophila_unclassified	0.56212
A13	non-controllers	MVA1	1	Bacteria	Actinobacteria	Actinobacteria	Coriobacteriales	Coriobacteriaceae	Collinsella	Collinsella_aerofaciens	0.42312
A13	non-controllers	MVA1	1	Bacteria	Firmicutes	Clostridia	Clostridiales	Eubacteriaceae	Eubacterium	Eubacterium_eligens	0.42276
A13	non-controllers	MVA1	1	Bacteria	Bacteroidetes	Bacteroidia	Bacteroidales	Prevotellaceae	Paraprevotella	Paraprevotella_unclassified	0.41891
A13	non-controllers	MVA1	1	Bacteria	Bacteroidetes	Bacteroidia	Bacteroidales	Bacteroidaceae	Bacteroides	Bacteroides_ovatus	0.34818
A13	non-controllers	MVA1	1	Bacteria	Firmicutes	Clostridia	Clostridiales	Lachnospiraceae	Blautia	Ruminococcus_obeum	0.34058
A13	non-controllers	MVA1	1	Bacteria	Bacteroidetes	Bacteroidia	Bacteroidales	Rikenellaceae	Alistipes	Alistipes_shahii	0.30205
A13	non-controllers	MVA1	1	Bacteria	Bacteroidetes	Bacteroidia	Bacteroidales	Porphyromonadaceae	Odoribacter	Odoribacter_splanchnicus	0.30072
A13	non-controllers	MVA1	1	Bacteria	Firmicutes	Clostridia	Clostridiales	Lachnospiraceae	Roseburia	Roseburia_intestinalis	0.29762
A13	non-controllers	MVA1	1	Bacteria	Firmicutes	Clostridia	Clostridiales	Lachnospiraceae	Dorea	Dorea_formicigenerans	0.29141
A13	non-controllers	MVA1	1	Bacteria	Bacteroidetes	Bacteroidia	Bacteroidales	Porphyromonadaceae	Parabacteroides	Parabacteroides_unclassified	0.27256
A13	non-controllers	MVA1	1	Bacteria	Firmicutes	Clostridia	Clostridiales	Eubacteriaceae	Eubacterium	Eubacterium_ramulus	0.27231
A13	non-controllers	MVA1	1	Bacteria	Firmicutes	Negativicutes	Selenomonadales	Veillonellaceae	Mitsuokella	Mitsuokella_unclassified	0.2632
A13	non-controllers	MVA1	1	Bacteria	Firmicutes	Clostridia	Clostridiales	Ruminococcaceae	Ruminococcus	Ruminococcus_bromii	0.23971
A13	non-controllers	MVA1	1	Bacteria	Firmicutes	Clostridia	Clostridiales	Lachnospiraceae	Lachnospiraceae_noname	Lachnospiraceae_bacterium_8_1_57FAA	0.22776
A13	non-controllers	MVA1	1	Archaea	Euryarchaeota	Methanobacteria	Methanobacteriales	Methanobacteriaceae	Methanobrevibacter	Methanobrevibacter_smithii	0.19859
A13	non-controllers	MVA1	1	Bacteria	Firmicutes	Clostridia	Clostridiales	Lachnospiraceae	Coprococcus	Coprococcus_catus	0.17048
A13	non-controllers	MVA1	1	Bacteria	Bacteroidetes	Bacteroidia	Bacteroidales	Porphyromonadaceae	Parabacteroides	Parabacteroides_distasonis	0.16844
A13	non-controllers	MVA1	1	Bacteria	Bacteroidetes	Bacteroidia	Bacteroidales	Rikenellaceae	Alistipes	Alistipes_unclassified	0.16839
A13	non-controllers	MVA1	1	Bacteria	Bacteroidetes	Bacteroidia	Bacteroidales	Bacteroidaceae	Bacteroides	Bacteroides_uniformis	0.15965
A13	non-controllers	MVA1	1	Bacteria	Bacteroidetes	Bacteroidia	Bacteroidales	Porphyromonadaceae	Parabacteroides	Parabacteroides_merdae	0.1387
A13	non-controllers	MVA1	1	Bacteria	Firmicutes	Clostridia	Clostridiales	Lachnospiraceae	Lachnospiraceae_noname	Lachnospiraceae_bacterium_5_1_63FAA	0.13591
A13	non-controllers	MVA1	1	Bacteria	Bacteroidetes	Bacteroidia	Bacteroidales	Rikenellaceae	Alistipes	Alistipes_senegalensis	0.13199
A13	non-controllers	MVA1	1	Bacteria	Firmicutes	Bacilli	Lactobacillales	Streptococcaceae	Streptococcus	Streptococcus_parasanguinis	0.13013
A13	non-controllers	MVA1	1	Bacteria	Bacteroidetes	Bacteroidia	Bacteroidales	Prevotellaceae	Paraprevotella	Paraprevotella_clara	0.13002
A13	non-controllers	MVA1	1	Bacteria	Proteobacteria	Betaproteobacteria	Burkholderiales	Sutterellaceae	Sutterella	Sutterella_wadsworthensis	0.12256
A13	non-controllers	MVA1	1	Bacteria	Firmicutes	Clostridia	Clostridiales	Oscillospiraceae	Oscillibacter	Oscillibacter_unclassified	0.10544
A13	non-controllers	MVA1	1	Bacteria	Firmicutes	Clostridia	Clostridiales	Lachnospiraceae	Roseburia	Roseburia_hominis	0.10442
A13	non-controllers	MVA1	1	Bacteria	Firmicutes	Negativicutes	Selenomonadales	Veillonellaceae	Megasphaera	Megasphaera_unclassified	0.10365
A13	non-controllers	MVA1	1	Bacteria	Proteobacteria	Deltaproteobacteria	Desulfovibrionales	Desulfovibrionaceae	Bilophila	Bilophila_wadsworthia	0.09994
A13	non-controllers	MVA1	1	Bacteria	Firmicutes	Negativicutes	Selenomonadales	Veillonellaceae	Mitsuokella	Mitsuokella_multacida	0.09367
A13	non-controllers	MVA1	1	Bacteria	Firmicutes	Clostridia	Clostridiales	Lachnospiraceae	Roseburia	Roseburia_unclassified	0.09236
A13	non-controllers	MVA1	1	Archaea	Euryarchaeota	Methanobacteria	Methanobacteriales	Methanobacteriaceae	Methanobrevibacter	Methanobrevibacter_unclassified	0.08205
A13	non-controllers	MVA1	1	Bacteria	Firmicutes	Bacilli	Lactobacillales	Lactobacillaceae	Lactobacillus	Lactobacillus_ruminis	0.074
A13	non-controllers	MVA1	1	Bacteria	Firmicutes	Clostridia	Clostridiales	Ruminococcaceae	Ruminococcus	Ruminococcus_callidus	0.06313
A13	non-controllers	MVA1	1	Bacteria	Proteobacteria	Gammaproteobacteria	Pasteurellales	Pasteurellaceae	Haemophilus	Haemophilus_parainfluenzae	0.0569
A13	non-controllers	MVA1	1	Bacteria	Firmicutes	Clostridia	Clostridiales	Peptostreptococcaceae	Peptostreptococcaceae_noname	Peptostreptococcaceae_noname_unclassified	0.0499
A13	non-controllers	MVA1	1	Bacteria	Bacteroidetes	Bacteroidia	Bacteroidales	Rikenellaceae	Alistipes	Alistipes_finegoldii	0.03892
A13	non-controllers	MVA1	1	Bacteria	Firmicutes	Negativicutes	Selenomonadales	Veillonellaceae	Veillonella	Veillonella_unclassified	0.0339
A13	non-controllers	MVA1	1	Bacteria	Bacteroidetes	Bacteroidia	Bacteroidales	Rikenellaceae	Alistipes	Alistipes_onderdonkii	0.02489
A13	non-controllers	MVA1	1	Bacteria	Firmicutes	Clostridia	Clostridiales	Eubacteriaceae	Eubacterium	Eubacterium_ventriosum	0.02181
A13	non-controllers	MVA1	1	Bacteria	Firmicutes	Bacilli	Lactobacillales	Streptococcaceae	Streptococcus	Streptococcus_salivarius	0.02122
A13	non-controllers	MVA1	1	Bacteria	Bacteroidetes	Bacteroidia	Bacteroidales	Bacteroidaceae	Bacteroides	Bacteroides_clarus	0.01921
A13	non-controllers	MVA1	1	Bacteria	Firmicutes	Clostridia	Clostridiales	Lachnospiraceae	Lachnospiraceae_noname	Lachnospiraceae_bacterium_7_1_58FAA	0.01083
A13	non-controllers	MVA1	1	Bacteria	Firmicutes	Negativicutes	Selenomonadales	Acidaminococcaceae	Acidaminococcus	Acidaminococcus_intestini	0.00444
A13	non-controllers	MVA1	1	Bacteria	Bacteroidetes	Bacteroidia	Bacteroidales	Prevotellaceae	Paraprevotella	Paraprevotella_xylaniphila	0.00323
A13	non-controllers	MVA1	1	Bacteria	Firmicutes	Negativicutes	Selenomonadales	Veillonellaceae	Megasphaera	Megasphaera_elsdenii	0.00313
A13	non-controllers	MVA1	1	Bacteria	Bacteroidetes	Bacteroidia	Bacteroidales	Bacteroidaceae	Bacteroides	Bacteroides_caccae	0.00153
A13	non-controllers	MVA1	1	Bacteria	Firmicutes	Negativicutes	Selenomonadales	Veillonellaceae	Veillonella	Veillonella_atypica	0.00114
A13	non-controllers	MVA2	1	Bacteria	Bacteroidetes	Bacteroidia	Bacteroidales	Prevotellaceae	Prevotella	Prevotella_copri	47.4201
A13	non-controllers	MVA2	1	Bacteria	Firmicutes	Bacilli	Lactobacillales	Lactobacillaceae	Lactobacillus	Lactobacillus_ruminis	7.47997
A13	non-controllers	MVA2	1	Bacteria	Firmicutes	Clostridia	Clostridiales	Ruminococcaceae	Faecalibacterium	Faecalibacterium_prausnitzii	5.6843
A13	non-controllers	MVA2	1	Bacteria	Firmicutes	Clostridia	Clostridiales	Ruminococcaceae	Subdoligranulum	Subdoligranulum_unclassified	4.91679
A13	non-controllers	MVA2	1	Bacteria	Firmicutes	Negativicutes	Selenomonadales	Veillonellaceae	Megasphaera	Megasphaera_unclassified	4.03164
A13	non-controllers	MVA2	1	Bacteria	Bacteroidetes	Bacteroidia	Bacteroidales	Prevotellaceae	Prevotella	Prevotella_stercorea	3.39048
A13	non-controllers	MVA2	1	Bacteria	Firmicutes	Clostridia	Clostridiales	Lachnospiraceae	Dorea	Dorea_longicatena	3.14639
A13	non-controllers	MVA2	1	Bacteria	Firmicutes	Erysipelotrichia	Erysipelotrichales	Erysipelotrichaceae	Catenibacterium	Catenibacterium_mitsuokai	2.55451
A13	non-controllers	MVA2	1	Bacteria	Firmicutes	Clostridia	Clostridiales	Eubacteriaceae	Eubacterium	Eubacterium_rectale	2.47231
A13	non-controllers	MVA2	1	Bacteria	Firmicutes	Clostridia	Clostridiales	Eubacteriaceae	Eubacterium	Eubacterium_hallii	2.33209
A13	non-controllers	MVA2	1	Bacteria	Firmicutes	Erysipelotrichia	Erysipelotrichales	Erysipelotrichaceae	Erysipelotrichaceae_noname	Eubacterium_biforme	2.24559
A13	non-controllers	MVA2	1	Bacteria	Firmicutes	Negativicutes	Selenomonadales	Acidaminococcaceae	Phascolarctobacterium	Phascolarctobacterium_succinatutens	1.88819
A13	non-controllers	MVA2	1	Bacteria	Firmicutes	Clostridia	Clostridiales	Ruminococcaceae	Ruminococcus	Ruminococcus_sp_5_1_39BFAA	1.02246
A13	non-controllers	MVA2	1	Bacteria	Firmicutes	Clostridia	Clostridiales	Lachnospiraceae	Roseburia	Roseburia_intestinalis	0.80192
A13	non-controllers	MVA2	1	Bacteria	Firmicutes	Clostridia	Clostridiales	Lachnospiraceae	Dorea	Dorea_formicigenerans	0.78839
A13	non-controllers	MVA2	1	Bacteria	Bacteroidetes	Bacteroidia	Bacteroidales	Prevotellaceae	Paraprevotella	Paraprevotella_unclassified	0.75982
A13	non-controllers	MVA2	1	Bacteria	Proteobacteria	Betaproteobacteria	Burkholderiales	Sutterellaceae	Sutterella	Sutterella_wadsworthensis	0.73978
A13	non-controllers	MVA2	1	Bacteria	Firmicutes	Clostridia	Clostridiales	Lachnospiraceae	Coprococcus	Coprococcus_sp_ART55_1	0.73371
A13	non-controllers	MVA2	1	Bacteria	Proteobacteria	Deltaproteobacteria	Desulfovibrionales	Desulfovibrionaceae	Bilophila	Bilophila_unclassified	0.58671
A13	non-controllers	MVA2	1	Bacteria	Actinobacteria	Actinobacteria	Coriobacteriales	Coriobacteriaceae	Collinsella	Collinsella_aerofaciens	0.48378
A13	non-controllers	MVA2	1	Bacteria	Firmicutes	Clostridia	Clostridiales	Eubacteriaceae	Eubacterium	Eubacterium_siraeum	0.45786
A13	non-controllers	MVA2	1	Bacteria	Firmicutes	Clostridia	Clostridiales	Ruminococcaceae	Ruminococcus	Ruminococcus_callidus	0.45476
A13	non-controllers	MVA2	1	Bacteria	Firmicutes	Clostridia	Clostridiales	Lachnospiraceae	Blautia	Ruminococcus_obeum	0.43541
A13	non-controllers	MVA2	1	Bacteria	Firmicutes	Clostridia	Clostridiales	Lachnospiraceae	Blautia	Ruminococcus_torques	0.41421
A13	non-controllers	MVA2	1	Bacteria	Bacteroidetes	Bacteroidia	Bacteroidales	Bacteroidaceae	Bacteroides	Bacteroides_ovatus	0.39255
A13	non-controllers	MVA2	1	Bacteria	Firmicutes	Negativicutes	Selenomonadales	Veillonellaceae	Mitsuokella	Mitsuokella_unclassified	0.33548
A13	non-controllers	MVA2	1	Bacteria	Firmicutes	Clostridia	Clostridiales	Lachnospiraceae	Coprococcus	Coprococcus_comes	0.33414
A13	non-controllers	MVA2	1	Bacteria	Bacteroidetes	Bacteroidia	Bacteroidales	Prevotellaceae	Paraprevotella	Paraprevotella_clara	0.28509
A13	non-controllers	MVA2	1	Bacteria	Actinobacteria	Actinobacteria	Bifidobacteriales	Bifidobacteriaceae	Bifidobacterium	Bifidobacterium_longum	0.24745
A13	non-controllers	MVA2	1	Bacteria	Firmicutes	Clostridia	Clostridiales	Lachnospiraceae	Roseburia	Roseburia_hominis	0.24118
A13	non-controllers	MVA2	1	Bacteria	Firmicutes	Clostridia	Clostridiales	Lachnospiraceae	Lachnospiraceae_noname	Lachnospiraceae_bacterium_8_1_57FAA	0.23477
A13	non-controllers	MVA2	1	Bacteria	Firmicutes	Clostridia	Clostridiales	Lachnospiraceae	Lachnospiraceae_noname	Lachnospiraceae_bacterium_1_1_57FAA	0.22331
A13	non-controllers	MVA2	1	Bacteria	Firmicutes	Clostridia	Clostridiales	Ruminococcaceae	Ruminococcus	Ruminococcus_bromii	0.20044
A13	non-controllers	MVA2	1	Bacteria	Proteobacteria	Deltaproteobacteria	Desulfovibrionales	Desulfovibrionaceae	Desulfovibrio	Desulfovibrio_piger	0.17777
A13	non-controllers	MVA2	1	Bacteria	Firmicutes	Negativicutes	Selenomonadales	Acidaminococcaceae	Acidaminococcus	Acidaminococcus_intestini	0.16994
A13	non-controllers	MVA2	1	Bacteria	Firmicutes	Clostridia	Clostridiales	Lachnospiraceae	Anaerostipes	Anaerostipes_hadrus	0.16342
A13	non-controllers	MVA2	1	Bacteria	Bacteroidetes	Bacteroidia	Bacteroidales	Porphyromonadaceae	Parabacteroides	Parabacteroides_merdae	0.16059
A13	non-controllers	MVA2	1	Bacteria	Firmicutes	Clostridia	Clostridiales	Lachnospiraceae	Roseburia	Roseburia_inulinivorans	0.14792
A13	non-controllers	MVA2	1	Bacteria	Firmicutes	Clostridia	Clostridiales	Lachnospiraceae	Coprococcus	Coprococcus_catus	0.13675
A13	non-controllers	MVA2	1	Bacteria	Bacteroidetes	Bacteroidia	Bacteroidales	Porphyromonadaceae	Parabacteroides	Parabacteroides_unclassified	0.13299
A13	non-controllers	MVA2	1	Bacteria	Bacteroidetes	Bacteroidia	Bacteroidales	Porphyromonadaceae	Parabacteroides	Parabacteroides_distasonis	0.12565
A13	non-controllers	MVA2	1	Bacteria	Proteobacteria	Deltaproteobacteria	Desulfovibrionales	Desulfovibrionaceae	Bilophila	Bilophila_wadsworthia	0.09401
A13	non-controllers	MVA2	1	Bacteria	Firmicutes	Negativicutes	Selenomonadales	Veillonellaceae	Mitsuokella	Mitsuokella_multacida	0.08493
A13	non-controllers	MVA2	1	Bacteria	Firmicutes	Negativicutes	Selenomonadales	Veillonellaceae	Megasphaera	Megasphaera_elsdenii	0.07849
A13	non-controllers	MVA2	1	Bacteria	Firmicutes	Clostridia	Clostridiales	Lachnospiraceae	Lachnospiraceae_noname	Lachnospiraceae_bacterium_5_1_63FAA	0.06856
A13	non-controllers	MVA2	1	Bacteria	Bacteroidetes	Bacteroidia	Bacteroidales	Rikenellaceae	Alistipes	Alistipes_senegalensis	0.06757
A13	non-controllers	MVA2	1	Bacteria	Bacteroidetes	Bacteroidia	Bacteroidales	Bacteroidaceae	Bacteroides	Bacteroides_vulgatus	0.06469
A13	non-controllers	MVA2	1	Bacteria	Actinobacteria	Actinobacteria	Bifidobacteriales	Bifidobacteriaceae	Bifidobacterium	Bifidobacterium_animalis	0.06337
A13	non-controllers	MVA2	1	Bacteria	Bacteroidetes	Bacteroidia	Bacteroidales	Rikenellaceae	Alistipes	Alistipes_unclassified	0.06266
A13	non-controllers	MVA2	1	Bacteria	Firmicutes	Clostridia	Clostridiales	Oscillospiraceae	Oscillibacter	Oscillibacter_unclassified	0.05457
A13	non-controllers	MVA2	1	Bacteria	Bacteroidetes	Bacteroidia	Bacteroidales	Bacteroidaceae	Bacteroides	Bacteroides_uniformis	0.05308
A13	non-controllers	MVA2	1	Bacteria	Proteobacteria	Deltaproteobacteria	Desulfovibrionales	Desulfovibrionaceae	Desulfovibrio	Desulfovibrio_desulfuricans	0.03843
A13	non-controllers	MVA2	1	Bacteria	Bacteroidetes	Bacteroidia	Bacteroidales	Porphyromonadaceae	Odoribacter	Odoribacter_unclassified	0.03403
A13	non-controllers	MVA2	1	Bacteria	Firmicutes	Bacilli	Lactobacillales	Lactobacillaceae	Lactobacillus	Lactobacillus_casei_paracasei	0.03193
A13	non-controllers	MVA2	1	Archaea	Euryarchaeota	Methanobacteria	Methanobacteriales	Methanobacteriaceae	Methanobrevibacter	Methanobrevibacter_smithii	0.03179
A13	non-controllers	MVA2	1	Bacteria	Firmicutes	Clostridia	Clostridiales	Eubacteriaceae	Eubacterium	Eubacterium_ramulus	0.03172
A13	non-controllers	MVA2	1	Bacteria	Firmicutes	Bacilli	Lactobacillales	Streptococcaceae	Streptococcus	Streptococcus_salivarius	0.02989
A13	non-controllers	MVA2	1	Bacteria	Firmicutes	Clostridia	Clostridiales	Eubacteriaceae	Eubacterium	Eubacterium_eligens	0.02205
A13	non-controllers	MVA2	1	Bacteria	Firmicutes	Bacilli	Lactobacillales	Streptococcaceae	Streptococcus	Streptococcus_thermophilus	0.01802
A13	non-controllers	MVA2	1	Bacteria	Bacteroidetes	Bacteroidia	Bacteroidales	Prevotellaceae	Paraprevotella	Paraprevotella_xylaniphila	0.01736
A13	non-controllers	MVA2	1	Bacteria	Bacteroidetes	Bacteroidia	Bacteroidales	Rikenellaceae	Alistipes	Alistipes_finegoldii	0.01445
A13	non-controllers	MVA2	1	Bacteria	Actinobacteria	Actinobacteria	Coriobacteriales	Coriobacteriaceae	Olsenella	Olsenella_unclassified	0.00821
A13	non-controllers	MVA2	1	Bacteria	Bacteroidetes	Bacteroidia	Bacteroidales	Rikenellaceae	Alistipes	Alistipes_onderdonkii	0.0048
A13	non-controllers	MVA2	1	Bacteria	Bacteroidetes	Bacteroidia	Bacteroidales	Rikenellaceae	Alistipes	Alistipes_shahii	0.00433
A13	non-controllers	MVA2	1	Bacteria	Bacteroidetes	Bacteroidia	Bacteroidales	Bacteroidaceae	Bacteroides	Bacteroides_xylanisolvens	0.00301
A13	non-controllers	postMAP_w24	3	Bacteria	Bacteroidetes	Bacteroidia	Bacteroidales	Bacteroidaceae	Bacteroides	Bacteroides_vulgatus	12.169
A13	non-controllers	postMAP_w24	3	Bacteria	Bacteroidetes	Bacteroidia	Bacteroidales	Bacteroidaceae	Bacteroides	Bacteroides_ovatus	11.5201
A13	non-controllers	postMAP_w24	3	Bacteria	Bacteroidetes	Bacteroidia	Bacteroidales	Porphyromonadaceae	Barnesiella	Barnesiella_intestinihominis	11.4499
A13	non-controllers	postMAP_w24	3	Bacteria	Bacteroidetes	Bacteroidia	Bacteroidales	Bacteroidaceae	Bacteroides	Bacteroides_fragilis	11.1319
A13	non-controllers	postMAP_w24	3	Bacteria	Bacteroidetes	Bacteroidia	Bacteroidales	Bacteroidaceae	Bacteroides	Bacteroides_uniformis	8.98738
A13	non-controllers	postMAP_w24	3	Bacteria	Firmicutes	Clostridia	Clostridiales	Lachnospiraceae	Roseburia	Roseburia_intestinalis	7.58328
A13	non-controllers	postMAP_w24	3	Bacteria	Bacteroidetes	Bacteroidia	Bacteroidales	Bacteroidaceae	Bacteroides	Bacteroides_thetaiotaomicron	5.24768
A13	non-controllers	postMAP_w24	3	Bacteria	Bacteroidetes	Bacteroidia	Bacteroidales	Porphyromonadaceae	Parabacteroides	Parabacteroides_merdae	4.97108
A13	non-controllers	postMAP_w24	3	Bacteria	Firmicutes	Clostridia	Clostridiales	Ruminococcaceae	Faecalibacterium	Faecalibacterium_prausnitzii	4.05319
A13	non-controllers	postMAP_w24	3	Bacteria	Firmicutes	Clostridia	Clostridiales	Lachnospiraceae	Roseburia	Roseburia_inulinivorans	2.78333
A13	non-controllers	postMAP_w24	3	Bacteria	Firmicutes	Clostridia	Clostridiales	Lachnospiraceae	Coprococcus	Coprococcus_sp_ART55_1	2.50692
A13	non-controllers	postMAP_w24	3	Bacteria	Firmicutes	Clostridia	Clostridiales	Eubacteriaceae	Eubacterium	Eubacterium_rectale	2.29996
A13	non-controllers	postMAP_w24	3	Bacteria	Firmicutes	Clostridia	Clostridiales	Eubacteriaceae	Eubacterium	Eubacterium_eligens	2.28572
A13	non-controllers	postMAP_w24	3	Bacteria	Bacteroidetes	Bacteroidia	Bacteroidales	Rikenellaceae	Alistipes	Alistipes_onderdonkii	2.16859
A13	non-controllers	postMAP_w24	3	Bacteria	Firmicutes	Clostridia	Clostridiales	Lachnospiraceae	Lachnospiraceae_noname	Lachnospiraceae_bacterium_3_1_46FAA	1.57468
A13	non-controllers	postMAP_w24	3	Bacteria	Proteobacteria	Betaproteobacteria	Burkholderiales	Sutterellaceae	Sutterella	Sutterella_wadsworthensis	1.18093
A13	non-controllers	postMAP_w24	3	Bacteria	Bacteroidetes	Bacteroidia	Bacteroidales	Porphyromonadaceae	Parabacteroides	Parabacteroides_distasonis	1.1804
A13	non-controllers	postMAP_w24	3	Bacteria	Firmicutes	Erysipelotrichia	Erysipelotrichales	Erysipelotrichaceae	Catenibacterium	Catenibacterium_mitsuokai	0.90782
A13	non-controllers	postMAP_w24	3	Bacteria	Bacteroidetes	Bacteroidia	Bacteroidales	Rikenellaceae	Alistipes	Alistipes_finegoldii	0.6854
A13	non-controllers	postMAP_w24	3	Bacteria	Firmicutes	Clostridia	Clostridiales	Lachnospiraceae	Dorea	Dorea_longicatena	0.66056
A13	non-controllers	postMAP_w24	3	Bacteria	Firmicutes	Clostridia	Clostridiales	Ruminococcaceae	Ruminococcus	Ruminococcus_bromii	0.65757
A13	non-controllers	postMAP_w24	3	Bacteria	Firmicutes	Clostridia	Clostridiales	Eubacteriaceae	Eubacterium	Eubacterium_ventriosum	0.63237
A13	non-controllers	postMAP_w24	3	Bacteria	Firmicutes	Clostridia	Clostridiales	Lachnospiraceae	Blautia	Ruminococcus_torques	0.58394
A13	non-controllers	postMAP_w24	3	Bacteria	Bacteroidetes	Bacteroidia	Bacteroidales	Bacteroidales_noname	Bacteroidales_noname	Bacteroidales_bacterium_ph8	0.55099
A13	non-controllers	postMAP_w24	3	Bacteria	Bacteroidetes	Bacteroidia	Bacteroidales	Rikenellaceae	Alistipes	Alistipes_shahii	0.32527
A13	non-controllers	postMAP_w24	3	Bacteria	Firmicutes	Clostridia	Clostridiales	Eubacteriaceae	Eubacterium	Eubacterium_hallii	0.25428
A13	non-controllers	postMAP_w24	3	Bacteria	Firmicutes	Clostridia	Clostridiales	Lachnospiraceae	Roseburia	Roseburia_hominis	0.24322
A13	non-controllers	postMAP_w24	3	Bacteria	Firmicutes	Clostridia	Clostridiales	Ruminococcaceae	Subdoligranulum	Subdoligranulum_unclassified	0.23483
A13	non-controllers	postMAP_w24	3	Bacteria	Firmicutes	Clostridia	Clostridiales	Lachnospiraceae	Blautia	Ruminococcus_obeum	0.18972
A13	non-controllers	postMAP_w24	3	Bacteria	Actinobacteria	Actinobacteria	Coriobacteriales	Coriobacteriaceae	Collinsella	Collinsella_aerofaciens	0.16055
A13	non-controllers	postMAP_w24	3	Bacteria	Firmicutes	Clostridia	Clostridiales	Eubacteriaceae	Eubacterium	Eubacterium_ramulus	0.1329
A13	non-controllers	postMAP_w24	3	Bacteria	Proteobacteria	Deltaproteobacteria	Desulfovibrionales	Desulfovibrionaceae	Bilophila	Bilophila_unclassified	0.0865
A13	non-controllers	postMAP_w24	3	Bacteria	Firmicutes	Clostridia	Clostridiales	Oscillospiraceae	Oscillibacter	Oscillibacter_unclassified	0.07981
A13	non-controllers	postMAP_w24	3	Bacteria	Firmicutes	Clostridia	Clostridiales	Eubacteriaceae	Eubacterium	Eubacterium_siraeum	0.07614
A13	non-controllers	postMAP_w24	3	Bacteria	Bacteroidetes	Bacteroidia	Bacteroidales	Rikenellaceae	Alistipes	Alistipes_senegalensis	0.06772
A13	non-controllers	postMAP_w24	3	Bacteria	Firmicutes	Bacilli	Lactobacillales	Streptococcaceae	Streptococcus	Streptococcus_thermophilus	0.0622
A13	non-controllers	postMAP_w24	3	Bacteria	Proteobacteria	Deltaproteobacteria	Desulfovibrionales	Desulfovibrionaceae	Desulfovibrio	Desulfovibrio_piger	0.0588
A13	non-controllers	postMAP_w24	3	Bacteria	Firmicutes	Clostridia	Clostridiales	Lachnospiraceae	Dorea	Dorea_formicigenerans	0.05586
A13	non-controllers	postMAP_w24	3	Bacteria	Firmicutes	Clostridia	Clostridiales	Lachnospiraceae	Coprococcus	Coprococcus_catus	0.04979
A13	non-controllers	postMAP_w24	3	Bacteria	Spirochaetes	Spirochaetia	Spirochaetales	Spirochaetaceae	Borrelia	Borrelia_bavariensis	0.01971
A13	non-controllers	postMAP_w24	3	Bacteria	Firmicutes	Clostridia	Clostridiales	Lachnospiraceae	Lachnospiraceae_noname	Lachnospiraceae_bacterium_3_1_57FAA_CT1	0.01693
A13	non-controllers	postMAP_w24	3	Bacteria	Firmicutes	Clostridia	Clostridiales	Clostridiaceae	Clostridium	Clostridium_bolteae	0.01657
A13	non-controllers	postMAP_w24	3	Bacteria	Firmicutes	Clostridia	Clostridiales	Ruminococcaceae	Anaerotruncus	Anaerotruncus_colihominis	0.01532
A13	non-controllers	postMAP_w24	3	Bacteria	Proteobacteria	Deltaproteobacteria	Desulfovibrionales	Desulfovibrionaceae	Desulfovibrio	Desulfovibrio_desulfuricans	0.01329
A13	non-controllers	postMAP_w24	3	Bacteria	Firmicutes	Clostridia	Clostridiales	Lachnospiraceae	Anaerostipes	Anaerostipes_hadrus	0.01286
A13	non-controllers	postMAP_w24	3	Bacteria	Firmicutes	Clostridia	Clostridiales	Ruminococcaceae	Anaerotruncus	Anaerotruncus_unclassified	0.01009
A13	non-controllers	postMAP_w24	3	Bacteria	Actinobacteria	Actinobacteria	Bifidobacteriales	Bifidobacteriaceae	Bifidobacterium	Bifidobacterium_animalis	0.0091
A13	non-controllers	postMAP_w24	3	Bacteria	Firmicutes	Clostridia	Clostridiales	Clostridiaceae	Clostridiaceae_noname	Clostridiaceae_bacterium_JC118	0.00861
A13	non-controllers	postMAP_w24	3	Bacteria	Proteobacteria	Deltaproteobacteria	Desulfovibrionales	Desulfovibrionaceae	Bilophila	Bilophila_wadsworthia	0.00756
A13	non-controllers	postMAP_w24	3	Bacteria	Bacteroidetes	Bacteroidia	Bacteroidales	Bacteroidaceae	Bacteroides	Bacteroides_faecis	0.00489
A13	non-controllers	postMAP_w24	3	Bacteria	Firmicutes	Clostridia	Clostridiales	Lachnospiraceae	Lachnospiraceae_noname	Lachnospiraceae_bacterium_5_1_63FAA	0.00375
A13	non-controllers	postMAP_w24	3	Bacteria	Firmicutes	Clostridia	Clostridiales	Clostridiales_noname	Flavonifractor	Flavonifractor_plautii	0.00321
A13	non-controllers	postMAP_w24	3	Bacteria	Firmicutes	Erysipelotrichia	Erysipelotrichales	Erysipelotrichaceae	Erysipelotrichaceae_noname	Erysipelotrichaceae_bacterium_6_1_45	0.00239
A13	non-controllers	postMAP_w24	3	Bacteria	Firmicutes	Clostridia	Clostridiales	Clostridiaceae	Clostridium	Clostridium_hathewayi	0.00206
A13	non-controllers	postMAP_w24	3	Bacteria	Firmicutes	Bacilli	Lactobacillales	Lactobacillaceae	Lactobacillus	Lactobacillus_sakei	0.00204
A13	non-controllers	postMAP_w24	3	Bacteria	Firmicutes	Clostridia	Clostridiales	Lachnospiraceae	Lachnospiraceae_noname	Lachnospiraceae_bacterium_7_1_58FAA	0.00069
A13	non-controllers	postMAP_w24	3	Bacteria	Proteobacteria	Betaproteobacteria	Burkholderiales	Sutterellaceae	Parasutterella	Parasutterella_excrementihominis	0.00065
A13	non-controllers	pre_Vax	1	Bacteria	Firmicutes	Clostridia	Clostridiales	Eubacteriaceae	Eubacterium	Eubacterium_siraeum	23.8206
A13	non-controllers	pre_Vax	1	Bacteria	Firmicutes	Clostridia	Clostridiales	Ruminococcaceae	Subdoligranulum	Subdoligranulum_unclassified	16.2629
A13	non-controllers	pre_Vax	1	Bacteria	Bacteroidetes	Bacteroidia	Bacteroidales	Prevotellaceae	Prevotella	Prevotella_copri	12.5592
A13	non-controllers	pre_Vax	1	Bacteria	Firmicutes	Negativicutes	Selenomonadales	Acidaminococcaceae	Phascolarctobacterium	Phascolarctobacterium_succinatutens	10.1575
A13	non-controllers	pre_Vax	1	Bacteria	Bacteroidetes	Bacteroidia	Bacteroidales	Prevotellaceae	Prevotella	Prevotella_stercorea	7.10688
A13	non-controllers	pre_Vax	1	Bacteria	Firmicutes	Erysipelotrichia	Erysipelotrichales	Erysipelotrichaceae	Erysipelotrichaceae_noname	Eubacterium_biforme	4.05436
A13	non-controllers	pre_Vax	1	Bacteria	Firmicutes	Clostridia	Clostridiales	Ruminococcaceae	Faecalibacterium	Faecalibacterium_prausnitzii	3.19509
A13	non-controllers	pre_Vax	1	Archaea	Euryarchaeota	Methanobacteria	Methanobacteriales	Methanobacteriaceae	Methanobrevibacter	Methanobrevibacter_smithii	1.69061
A13	non-controllers	pre_Vax	1	Bacteria	Firmicutes	Clostridia	Clostridiales	Lachnospiraceae	Dorea	Dorea_longicatena	1.68951
A13	non-controllers	pre_Vax	1	Bacteria	Firmicutes	Clostridia	Clostridiales	Ruminococcaceae	Ruminococcus	Ruminococcus_bromii	1.53757
A13	non-controllers	pre_Vax	1	Bacteria	Proteobacteria	Deltaproteobacteria	Desulfovibrionales	Desulfovibrionaceae	Bilophila	Bilophila_unclassified	1.50685
A13	non-controllers	pre_Vax	1	Bacteria	Firmicutes	Clostridia	Clostridiales	Eubacteriaceae	Eubacterium	Eubacterium_rectale	1.34804
A13	non-controllers	pre_Vax	1	Bacteria	Proteobacteria	Deltaproteobacteria	Desulfovibrionales	Desulfovibrionaceae	Desulfovibrio	Desulfovibrio_piger	1.20367
A13	non-controllers	pre_Vax	1	Bacteria	Firmicutes	Clostridia	Clostridiales	Eubacteriaceae	Eubacterium	Eubacterium_hallii	1.15334
A13	non-controllers	pre_Vax	1	Bacteria	Firmicutes	Clostridia	Clostridiales	Lachnospiraceae	Coprococcus	Coprococcus_comes	1.03044
A13	non-controllers	pre_Vax	1	Bacteria	Bacteroidetes	Bacteroidia	Bacteroidales	Porphyromonadaceae	Parabacteroides	Parabacteroides_unclassified	0.84151
A13	non-controllers	pre_Vax	1	Bacteria	Firmicutes	Clostridia	Clostridiales	Lachnospiraceae	Anaerostipes	Anaerostipes_hadrus	0.77551
A13	non-controllers	pre_Vax	1	Bacteria	Firmicutes	Clostridia	Clostridiales	Lachnospiraceae	Dorea	Dorea_unclassified	0.75698
A13	non-controllers	pre_Vax	1	Bacteria	Firmicutes	Clostridia	Clostridiales	Lachnospiraceae	Dorea	Dorea_formicigenerans	0.72114
A13	non-controllers	pre_Vax	1	Bacteria	Bacteroidetes	Bacteroidia	Bacteroidales	Porphyromonadaceae	Parabacteroides	Parabacteroides_distasonis	0.56043
A13	non-controllers	pre_Vax	1	Bacteria	Firmicutes	Clostridia	Clostridiales	Lachnospiraceae	Roseburia	Roseburia_intestinalis	0.53631
A13	non-controllers	pre_Vax	1	Bacteria	Bacteroidetes	Bacteroidia	Bacteroidales	Bacteroidaceae	Bacteroides	Bacteroides_vulgatus	0.46574
A13	non-controllers	pre_Vax	1	Bacteria	Actinobacteria	Actinobacteria	Coriobacteriales	Coriobacteriaceae	Collinsella	Collinsella_aerofaciens	0.45931
A13	non-controllers	pre_Vax	1	Archaea	Euryarchaeota	Methanobacteria	Methanobacteriales	Methanobacteriaceae	Methanobrevibacter	Methanobrevibacter_unclassified	0.40895
A13	non-controllers	pre_Vax	1	Bacteria	Bacteroidetes	Bacteroidia	Bacteroidales	Bacteroidaceae	Bacteroides	Bacteroides_ovatus	0.40003
A13	non-controllers	pre_Vax	1	Bacteria	Bacteroidetes	Bacteroidia	Bacteroidales	Prevotellaceae	Prevotella	Prevotella_bivia	0.39474
A13	non-controllers	pre_Vax	1	Bacteria	Firmicutes	Clostridia	Clostridiales	Lachnospiraceae	Roseburia	Roseburia_inulinivorans	0.37473
A13	non-controllers	pre_Vax	1	Bacteria	Firmicutes	Clostridia	Clostridiales	Lachnospiraceae	Blautia	Ruminococcus_torques	0.34551
A13	non-controllers	pre_Vax	1	Bacteria	Bacteroidetes	Bacteroidia	Bacteroidales	Bacteroidaceae	Bacteroides	Bacteroides_uniformis	0.32321
A13	non-controllers	pre_Vax	1	Bacteria	Firmicutes	Erysipelotrichia	Erysipelotrichales	Erysipelotrichaceae	Catenibacterium	Catenibacterium_mitsuokai	0.32201
A13	non-controllers	pre_Vax	1	Bacteria	Firmicutes	Clostridia	Clostridiales	Eubacteriaceae	Eubacterium	Eubacterium_eligens	0.27684
A13	non-controllers	pre_Vax	1	Bacteria	Proteobacteria	Deltaproteobacteria	Desulfovibrionales	Desulfovibrionaceae	Bilophila	Bilophila_wadsworthia	0.27162
A13	non-controllers	pre_Vax	1	Bacteria	Firmicutes	Clostridia	Clostridiales	Lachnospiraceae	Coprococcus	Coprococcus_catus	0.22306
A13	non-controllers	pre_Vax	1	Bacteria	Firmicutes	Clostridia	Clostridiales	Lachnospiraceae	Blautia	Ruminococcus_obeum	0.20026
A13	non-controllers	pre_Vax	1	Bacteria	Bacteroidetes	Bacteroidia	Bacteroidales	Rikenellaceae	Alistipes	Alistipes_senegalensis	0.17712
A13	non-controllers	pre_Vax	1	Bacteria	Firmicutes	Negativicutes	Selenomonadales	Veillonellaceae	Megasphaera	Megasphaera_unclassified	0.17445
A13	non-controllers	pre_Vax	1	Bacteria	Bacteroidetes	Bacteroidia	Bacteroidales	Prevotellaceae	Paraprevotella	Paraprevotella_unclassified	0.16967
A13	non-controllers	pre_Vax	1	Bacteria	Bacteroidetes	Bacteroidia	Bacteroidales	Rikenellaceae	Alistipes	Alistipes_unclassified	0.14691
A13	non-controllers	pre_Vax	1	Bacteria	Bacteroidetes	Bacteroidia	Bacteroidales	Rikenellaceae	Alistipes	Alistipes_shahii	0.14144
A13	non-controllers	pre_Vax	1	Bacteria	Firmicutes	Bacilli	Lactobacillales	Lactobacillaceae	Lactobacillus	Lactobacillus_ruminis	0.14061
A13	non-controllers	pre_Vax	1	Bacteria	Firmicutes	Clostridia	Clostridiales	Lachnospiraceae	Lachnospiraceae_noname	Lachnospiraceae_bacterium_5_1_63FAA	0.13113
A13	non-controllers	pre_Vax	1	Bacteria	Proteobacteria	Betaproteobacteria	Burkholderiales	Oxalobacteraceae	Oxalobacter	Oxalobacter_formigenes	0.11479
A13	non-controllers	pre_Vax	1	Bacteria	Firmicutes	Negativicutes	Selenomonadales	Veillonellaceae	Mitsuokella	Mitsuokella_unclassified	0.09995
A13	non-controllers	pre_Vax	1	Bacteria	Bacteroidetes	Bacteroidia	Bacteroidales	Porphyromonadaceae	Parabacteroides	Parabacteroides_merdae	0.09984
A13	non-controllers	pre_Vax	1	Bacteria	Bacteroidetes	Bacteroidia	Bacteroidales	Rikenellaceae	Alistipes	Alistipes_finegoldii	0.09094
A13	non-controllers	pre_Vax	1	Bacteria	Firmicutes	Clostridia	Clostridiales	Ruminococcaceae	Ruminococcus	Ruminococcus_callidus	0.08944
A13	non-controllers	pre_Vax	1	Bacteria	Bacteroidetes	Bacteroidia	Bacteroidales	Bacteroidaceae	Bacteroides	Bacteroides_fragilis	0.08718
A13	non-controllers	pre_Vax	1	Bacteria	Firmicutes	Clostridia	Clostridiales	Lachnospiraceae	Roseburia	Roseburia_hominis	0.0862
A13	non-controllers	pre_Vax	1	Bacteria	Firmicutes	Clostridia	Clostridiales	Oscillospiraceae	Oscillibacter	Oscillibacter_unclassified	0.08331
A13	non-controllers	pre_Vax	1	Bacteria	Bacteroidetes	Bacteroidia	Bacteroidales	Prevotellaceae	Paraprevotella	Paraprevotella_clara	0.05056
A13	non-controllers	pre_Vax	1	Bacteria	Firmicutes	Erysipelotrichia	Erysipelotrichales	Erysipelotrichaceae	Solobacterium	Solobacterium_moorei	0.04751
A13	non-controllers	pre_Vax	1	Bacteria	Proteobacteria	Gammaproteobacteria	Enterobacteriales	Enterobacteriaceae	Escherichia	Escherichia_unclassified	0.04697
A13	non-controllers	pre_Vax	1	Bacteria	Bacteroidetes	Bacteroidia	Bacteroidales	Porphyromonadaceae	Odoribacter	Odoribacter_unclassified	0.03972
A13	non-controllers	pre_Vax	1	Bacteria	Firmicutes	Clostridia	Clostridiales	Peptostreptococcaceae	Peptostreptococcaceae_noname	Clostridium_bartlettii	0.02971
A13	non-controllers	pre_Vax	1	Bacteria	Bacteroidetes	Bacteroidia	Bacteroidales	Porphyromonadaceae	Porphyromonas	Porphyromonas_uenonis	0.01687
A13	non-controllers	pre_Vax	1	Bacteria	Proteobacteria	Betaproteobacteria	Burkholderiales	Sutterellaceae	Sutterella	Sutterella_wadsworthensis	0.01463
A13	non-controllers	pre_Vax	1	Bacteria	Firmicutes	Clostridia	Clostridiales	Lachnospiraceae	Lachnospiraceae_noname	Lachnospiraceae_bacterium_7_1_58FAA	0.01077
A13	non-controllers	pre_Vax	1	Bacteria	Bacteroidetes	Bacteroidia	Bacteroidales	Porphyromonadaceae	Porphyromonas	Porphyromonas_asaccharolytica	0.00973
A13	non-controllers	pre_Vax	1	Bacteria	Firmicutes	Negativicutes	Selenomonadales	Veillonellaceae	Mitsuokella	Mitsuokella_multacida	0.00963
A13	non-controllers	pre_Vax	1	Bacteria	Actinobacteria	Actinobacteria	Coriobacteriales	Coriobacteriaceae	Olsenella	Olsenella_unclassified	0.00821
A13	non-controllers	pre_Vax	1	Bacteria	Firmicutes	Negativicutes	Selenomonadales	Veillonellaceae	Veillonella	Veillonella_unclassified	0.00705
A13	non-controllers	pre_Vax	1	Bacteria	Firmicutes	Clostridia	Clostridiales	Eubacteriaceae	Eubacterium	Eubacterium_ramulus	0.00299
A13	non-controllers	pre_Vax	1	Bacteria	Proteobacteria	Gammaproteobacteria	Pasteurellales	Pasteurellaceae	Haemophilus	Haemophilus_parainfluenzae	0.00202
A13	non-controllers	pre_Vax	1	Bacteria	Bacteroidetes	Bacteroidia	Bacteroidales	Prevotellaceae	Paraprevotella	Paraprevotella_xylaniphila	0.00155
A13	non-controllers	RMD	1	Bacteria	Firmicutes	Bacilli	Lactobacillales	Lactobacillaceae	Lactobacillus	Lactobacillus_ruminis	34.8603
A13	non-controllers	RMD	1	Bacteria	Bacteroidetes	Bacteroidia	Bacteroidales	Bacteroidaceae	Bacteroides	Bacteroides_fragilis	10.6907
A13	non-controllers	RMD	1	Bacteria	Firmicutes	Clostridia	Clostridiales	Ruminococcaceae	Faecalibacterium	Faecalibacterium_prausnitzii	7.696
A13	non-controllers	RMD	1	Bacteria	Firmicutes	Clostridia	Clostridiales	Ruminococcaceae	Subdoligranulum	Subdoligranulum_unclassified	5.77738
A13	non-controllers	RMD	1	Bacteria	Firmicutes	Negativicutes	Selenomonadales	Veillonellaceae	Megasphaera	Megasphaera_unclassified	4.36957
A13	non-controllers	RMD	1	Bacteria	Firmicutes	Erysipelotrichia	Erysipelotrichales	Erysipelotrichaceae	Catenibacterium	Catenibacterium_mitsuokai	2.90172
A13	non-controllers	RMD	1	Bacteria	Actinobacteria	Actinobacteria	Coriobacteriales	Coriobacteriaceae	Collinsella	Collinsella_aerofaciens	2.77826
A13	non-controllers	RMD	1	Bacteria	Bacteroidetes	Bacteroidia	Bacteroidales	Prevotellaceae	Prevotella	Prevotella_copri	2.70658
A13	non-controllers	RMD	1	Bacteria	Actinobacteria	Actinobacteria	Bifidobacteriales	Bifidobacteriaceae	Bifidobacterium	Bifidobacterium_longum	2.7026
A13	non-controllers	RMD	1	Bacteria	Firmicutes	Clostridia	Clostridiales	Lachnospiraceae	Dorea	Dorea_longicatena	1.96564
A13	non-controllers	RMD	1	Bacteria	Proteobacteria	Gammaproteobacteria	Enterobacteriales	Enterobacteriaceae	Escherichia	Escherichia_coli	1.96421
A13	non-controllers	RMD	1	Bacteria	Bacteroidetes	Bacteroidia	Bacteroidales	Prevotellaceae	Prevotella	Prevotella_stercorea	1.59293
A13	non-controllers	RMD	1	Bacteria	Firmicutes	Erysipelotrichia	Erysipelotrichales	Erysipelotrichaceae	Erysipelotrichaceae_noname	Eubacterium_biforme	1.48725
A13	non-controllers	RMD	1	Bacteria	Firmicutes	Clostridia	Clostridiales	Lachnospiraceae	Dorea	Dorea_formicigenerans	1.46432
A13	non-controllers	RMD	1	Bacteria	Bacteroidetes	Bacteroidia	Bacteroidales	Bacteroidaceae	Bacteroides	Bacteroides_ovatus	1.18636
A13	non-controllers	RMD	1	Bacteria	Firmicutes	Clostridia	Clostridiales	Lachnospiraceae	Blautia	Ruminococcus_torques	1.16208
A13	non-controllers	RMD	1	Bacteria	Proteobacteria	Deltaproteobacteria	Desulfovibrionales	Desulfovibrionaceae	Bilophila	Bilophila_unclassified	1.04264
A13	non-controllers	RMD	1	Bacteria	Firmicutes	Clostridia	Clostridiales	Ruminococcaceae	Ruminococcus	Ruminococcus_sp_5_1_39BFAA	1.00189
A13	non-controllers	RMD	1	Bacteria	Proteobacteria	Betaproteobacteria	Burkholderiales	Sutterellaceae	Sutterella	Sutterella_wadsworthensis	0.81925
A13	non-controllers	RMD	1	Bacteria	Bacteroidetes	Bacteroidia	Bacteroidales	Bacteroidaceae	Bacteroides	Bacteroides_clarus	0.80725
A13	non-controllers	RMD	1	Bacteria	Firmicutes	Clostridia	Clostridiales	Clostridiaceae	Clostridium	Clostridium_nexile	0.77978
A13	non-controllers	RMD	1	Bacteria	Bacteroidetes	Bacteroidia	Bacteroidales	Porphyromonadaceae	Odoribacter	Odoribacter_splanchnicus	0.7542
A13	non-controllers	RMD	1	Bacteria	Firmicutes	Clostridia	Clostridiales	Eubacteriaceae	Eubacterium	Eubacterium_hallii	0.64204
A13	non-controllers	RMD	1	Bacteria	Firmicutes	Clostridia	Clostridiales	Oscillospiraceae	Oscillibacter	Oscillibacter_sp_KLE_1745	0.60643
A13	non-controllers	RMD	1	Bacteria	Firmicutes	Clostridia	Clostridiales	Eubacteriaceae	Eubacterium	Eubacterium_rectale	0.58832
A13	non-controllers	RMD	1	Bacteria	Bacteroidetes	Bacteroidia	Bacteroidales	Porphyromonadaceae	Parabacteroides	Parabacteroides_merdae	0.57684
A13	non-controllers	RMD	1	Bacteria	Firmicutes	Clostridia	Clostridiales	Lachnospiraceae	Coprococcus	Coprococcus_comes	0.55724
A13	non-controllers	RMD	1	Bacteria	Firmicutes	Clostridia	Clostridiales	Ruminococcaceae	Ruminococcus	Ruminococcus_callidus	0.45519
A13	non-controllers	RMD	1	Bacteria	Firmicutes	Clostridia	Clostridiales	Eubacteriaceae	Eubacterium	Eubacterium_siraeum	0.44646
A13	non-controllers	RMD	1	Bacteria	Bacteroidetes	Bacteroidia	Bacteroidales	Bacteroidaceae	Bacteroides	Bacteroides_vulgatus	0.3569
A13	non-controllers	RMD	1	Bacteria	Firmicutes	Negativicutes	Selenomonadales	Acidaminococcaceae	Phascolarctobacterium	Phascolarctobacterium_succinatutens	0.35465
A13	non-controllers	RMD	1	Archaea	Euryarchaeota	Methanobacteria	Methanobacteriales	Methanobacteriaceae	Methanobrevibacter	Methanobrevibacter_smithii	0.32577
A13	non-controllers	RMD	1	Bacteria	Firmicutes	Clostridia	Clostridiales	Lachnospiraceae	Blautia	Ruminococcus_obeum	0.32021
A13	non-controllers	RMD	1	Bacteria	Bacteroidetes	Bacteroidia	Bacteroidales	Prevotellaceae	Paraprevotella	Paraprevotella_unclassified	0.28591
A13	non-controllers	RMD	1	Bacteria	Firmicutes	Clostridia	Clostridiales	Lachnospiraceae	Coprococcus	Coprococcus_sp_ART55_1	0.24133
A13	non-controllers	RMD	1	Bacteria	Firmicutes	Bacilli	Lactobacillales	Streptococcaceae	Streptococcus	Streptococcus_salivarius	0.22992
A13	non-controllers	RMD	1	Archaea	Euryarchaeota	Methanobacteria	Methanobacteriales	Methanobacteriaceae	Methanobrevibacter	Methanobrevibacter_unclassified	0.20893
A13	non-controllers	RMD	1	Bacteria	Firmicutes	Clostridia	Clostridiales	Lachnospiraceae	Roseburia	Roseburia_intestinalis	0.19733
A13	non-controllers	RMD	1	Bacteria	Firmicutes	Clostridia	Clostridiales	Oscillospiraceae	Oscillibacter	Oscillibacter_unclassified	0.18744
A13	non-controllers	RMD	1	Bacteria	Firmicutes	Negativicutes	Selenomonadales	Acidaminococcaceae	Acidaminococcus	Acidaminococcus_intestini	0.18119
A13	non-controllers	RMD	1	Bacteria	Proteobacteria	Deltaproteobacteria	Desulfovibrionales	Desulfovibrionaceae	Bilophila	Bilophila_wadsworthia	0.17116
A13	non-controllers	RMD	1	Bacteria	Firmicutes	Negativicutes	Selenomonadales	Veillonellaceae	Mitsuokella	Mitsuokella_unclassified	0.17074
A13	non-controllers	RMD	1	Bacteria	Bacteroidetes	Bacteroidia	Bacteroidales	Porphyromonadaceae	Parabacteroides	Parabacteroides_distasonis	0.17071
A13	non-controllers	RMD	1	Bacteria	Firmicutes	Clostridia	Clostridiales	Lachnospiraceae	Lachnospiraceae_noname	Lachnospiraceae_bacterium_8_1_57FAA	0.16466
A13	non-controllers	RMD	1	Bacteria	Bacteroidetes	Bacteroidia	Bacteroidales	Rikenellaceae	Alistipes	Alistipes_shahii	0.15188
A13	non-controllers	RMD	1	Bacteria	Proteobacteria	Deltaproteobacteria	Desulfovibrionales	Desulfovibrionaceae	Desulfovibrio	Desulfovibrio_piger	0.14877
A13	non-controllers	RMD	1	Bacteria	Bacteroidetes	Bacteroidia	Bacteroidales	Rikenellaceae	Alistipes	Alistipes_onderdonkii	0.14638
A13	non-controllers	RMD	1	Bacteria	Firmicutes	Negativicutes	Selenomonadales	Veillonellaceae	Megasphaera	Megasphaera_elsdenii	0.14335
A13	non-controllers	RMD	1	Bacteria	Firmicutes	Clostridia	Clostridiales	Ruminococcaceae	Ruminococcus	Ruminococcus_bromii	0.13489
A13	non-controllers	RMD	1	Bacteria	Bacteroidetes	Bacteroidia	Bacteroidales	Bacteroidaceae	Bacteroides	Bacteroides_uniformis	0.10994
A13	non-controllers	RMD	1	Bacteria	Firmicutes	Negativicutes	Selenomonadales	Veillonellaceae	Mitsuokella	Mitsuokella_multacida	0.1057
A13	non-controllers	RMD	1	Bacteria	Firmicutes	Clostridia	Clostridiales	Peptostreptococcaceae	Peptostreptococcaceae_noname	Peptostreptococcaceae_noname_unclassified	0.10434
A13	non-controllers	RMD	1	Bacteria	Bacteroidetes	Bacteroidia	Bacteroidales	Bacteroidaceae	Bacteroides	Bacteroides_caccae	0.09983
A13	non-controllers	RMD	1	Bacteria	Bacteroidetes	Bacteroidia	Bacteroidales	Prevotellaceae	Paraprevotella	Paraprevotella_clara	0.09593
A13	non-controllers	RMD	1	Bacteria	Bacteroidetes	Bacteroidia	Bacteroidales	Porphyromonadaceae	Parabacteroides	Parabacteroides_unclassified	0.07978
A13	non-controllers	RMD	1	Bacteria	Bacteroidetes	Bacteroidia	Bacteroidales	Rikenellaceae	Alistipes	Alistipes_senegalensis	0.07631
A13	non-controllers	RMD	1	Bacteria	Firmicutes	Clostridia	Clostridiales	Lachnospiraceae	Lachnospiraceae_noname	Lachnospiraceae_bacterium_1_1_57FAA	0.06526
A13	non-controllers	RMD	1	Bacteria	Firmicutes	Clostridia	Clostridiales	Lachnospiraceae	Roseburia	Roseburia_inulinivorans	0.06476
A13	non-controllers	RMD	1	Bacteria	Actinobacteria	Actinobacteria	Coriobacteriales	Coriobacteriaceae	Olsenella	Olsenella_unclassified	0.05856
A13	non-controllers	RMD	1	Archaea	Euryarchaeota	Methanobacteria	Methanobacteriales	Methanobacteriaceae	Methanosphaera	Methanosphaera_stadtmanae	0.05629
A13	non-controllers	RMD	1	Bacteria	Firmicutes	Erysipelotrichia	Erysipelotrichales	Erysipelotrichaceae	Erysipelotrichaceae_noname	Erysipelotrichaceae_bacterium_6_1_45	0.05292
A13	non-controllers	RMD	1	Bacteria	Firmicutes	Clostridia	Clostridiales	Lachnospiraceae	Roseburia	Roseburia_hominis	0.04285
A13	non-controllers	RMD	1	Bacteria	Bacteroidetes	Bacteroidia	Bacteroidales	Bacteroidaceae	Bacteroides	Bacteroides_thetaiotaomicron	0.03866
A13	non-controllers	RMD	1	Bacteria	Firmicutes	Clostridia	Clostridiales	Lachnospiraceae	Anaerostipes	Anaerostipes_hadrus	0.0316
A13	non-controllers	RMD	1	Bacteria	Bacteroidetes	Bacteroidia	Bacteroidales	Rikenellaceae	Alistipes	Alistipes_unclassified	0.0295
A13	non-controllers	RMD	1	Bacteria	Firmicutes	Clostridia	Clostridiales	Lachnospiraceae	Lachnospiraceae_noname	Lachnospiraceae_bacterium_7_1_58FAA	0.02724
A13	non-controllers	RMD	1	Bacteria	Firmicutes	Bacilli	Lactobacillales	Lactobacillaceae	Lactobacillus	Lactobacillus_sakei	0.02625
A13	non-controllers	RMD	1	Bacteria	Firmicutes	Clostridia	Clostridiales	Lachnospiraceae	Lachnospiraceae_noname	Lachnospiraceae_bacterium_5_1_63FAA	0.0262
A13	non-controllers	RMD	1	Bacteria	Firmicutes	Clostridia	Clostridiales	Lachnospiraceae	Coprococcus	Coprococcus_catus	0.02522
A13	non-controllers	RMD	1	Bacteria	Firmicutes	Clostridia	Clostridiales	Lachnospiraceae	Roseburia	Roseburia_unclassified	0.02195
A13	non-controllers	RMD	1	Bacteria	Firmicutes	Clostridia	Clostridiales	Peptostreptococcaceae	Peptostreptococcaceae_noname	Clostridium_bartlettii	0.01592
A13	non-controllers	RMD	1	Bacteria	Actinobacteria	Actinobacteria	Bifidobacteriales	Bifidobacteriaceae	Bifidobacterium	Bifidobacterium_animalis	0.01326
A13	non-controllers	RMD	1	Bacteria	Firmicutes	Clostridia	Clostridiales	Clostridiaceae	Clostridium	Clostridium_leptum	0.01242
A13	non-controllers	RMD	1	Bacteria	Firmicutes	Clostridia	Clostridiales	Clostridiales_noname	Flavonifractor	Flavonifractor_plautii	0.01191
A13	non-controllers	RMD	1	Bacteria	Bacteroidetes	Bacteroidia	Bacteroidales	Prevotellaceae	Paraprevotella	Paraprevotella_xylaniphila	0.00696
A13	non-controllers	RMD	1	Bacteria	Bacteroidetes	Bacteroidia	Bacteroidales	Rikenellaceae	Alistipes	Alistipes_finegoldii	0.00651
A13	non-controllers	RMD	1	Bacteria	Bacteroidetes	Bacteroidia	Bacteroidales	Bacteroidaceae	Bacteroides	Bacteroides_xylanisolvens	0.00625
A13	non-controllers	RMD	1	Bacteria	Firmicutes	Clostridia	Clostridiales	Eubacteriaceae	Eubacterium	Eubacterium_eligens	0.00228
A13	non-controllers	RMD	1	Bacteria	Firmicutes	Bacilli	Lactobacillales	Streptococcaceae	Streptococcus	Streptococcus_parasanguinis	0.00153
A13	non-controllers	RMD	1	Bacteria	Firmicutes	Erysipelotrichia	Erysipelotrichales	Erysipelotrichaceae	Holdemania	Holdemania_filiformis	0.00093
A13	non-controllers	w4	2	Bacteria	Bacteroidetes	Bacteroidia	Bacteroidales	Prevotellaceae	Prevotella	Prevotella_copri	42.9298
A13	non-controllers	w4	2	Bacteria	Proteobacteria	Betaproteobacteria	Burkholderiales	Sutterellaceae	Sutterella	Sutterella_wadsworthensis	4.71368
A13	non-controllers	w4	2	Bacteria	Bacteroidetes	Bacteroidia	Bacteroidales	Prevotellaceae	Prevotella	Prevotella_stercorea	4.70279
A13	non-controllers	w4	2	Bacteria	Firmicutes	Clostridia	Clostridiales	Lachnospiraceae	Coprococcus	Coprococcus_sp_ART55_1	2.27902
A13	non-controllers	w4	2	Bacteria	Firmicutes	Erysipelotrichia	Erysipelotrichales	Erysipelotrichaceae	Erysipelotrichaceae_noname	Eubacterium_biforme	2.21365
A13	non-controllers	w4	2	Bacteria	Firmicutes	Clostridia	Clostridiales	Ruminococcaceae	Faecalibacterium	Faecalibacterium_prausnitzii	2.16542
A13	non-controllers	w4	2	Bacteria	Firmicutes	Clostridia	Clostridiales	Ruminococcaceae	Subdoligranulum	Subdoligranulum_unclassified	1.8292
A13	non-controllers	w4	2	Bacteria	Firmicutes	Clostridia	Clostridiales	Lachnospiraceae	Roseburia	Roseburia_intestinalis	1.38751
A13	non-controllers	w4	2	Bacteria	Firmicutes	Clostridia	Clostridiales	Lachnospiraceae	Dorea	Dorea_longicatena	1.33983
A13	non-controllers	w4	2	Bacteria	Firmicutes	Clostridia	Clostridiales	Lachnospiraceae	Roseburia	Roseburia_inulinivorans	1.12562
A13	non-controllers	w4	2	Bacteria	Firmicutes	Clostridia	Clostridiales	Eubacteriaceae	Eubacterium	Eubacterium_eligens	0.80829
A13	non-controllers	w4	2	Bacteria	Firmicutes	Erysipelotrichia	Erysipelotrichales	Erysipelotrichaceae	Catenibacterium	Catenibacterium_mitsuokai	0.7372
A13	non-controllers	w4	2	Bacteria	Firmicutes	Clostridia	Clostridiales	Eubacteriaceae	Eubacterium	Eubacterium_rectale	0.61553
A13	non-controllers	w4	2	Bacteria	Firmicutes	Negativicutes	Selenomonadales	Acidaminococcaceae	Phascolarctobacterium	Phascolarctobacterium_succinatutens	0.61437
A13	non-controllers	w4	2	Bacteria	Firmicutes	Clostridia	Clostridiales	Eubacteriaceae	Eubacterium	Eubacterium_hallii	0.49177
A13	non-controllers	w4	2	Bacteria	Bacteroidetes	Bacteroidia	Bacteroidales	Bacteroidaceae	Bacteroides	Bacteroides_uniformis	0.47741
A13	non-controllers	w4	2	Bacteria	Firmicutes	Clostridia	Clostridiales	Lachnospiraceae	Lachnospiraceae_noname	Lachnospiraceae_bacterium_8_1_57FAA	0.46381
A13	non-controllers	w4	2	Bacteria	Bacteroidetes	Bacteroidia	Bacteroidales	Prevotellaceae	Paraprevotella	Paraprevotella_unclassified	0.42958
A13	non-controllers	w4	2	Bacteria	Bacteroidetes	Bacteroidia	Bacteroidales	Bacteroidaceae	Bacteroides	Bacteroides_vulgatus	0.42305
A13	non-controllers	w4	2	Bacteria	Firmicutes	Clostridia	Clostridiales	Eubacteriaceae	Eubacterium	Eubacterium_siraeum	0.36093
A13	non-controllers	w4	2	Bacteria	Firmicutes	Bacilli	Lactobacillales	Streptococcaceae	Streptococcus	Streptococcus_salivarius	0.31171
A13	non-controllers	w4	2	Bacteria	Firmicutes	Bacilli	Lactobacillales	Streptococcaceae	Streptococcus	Streptococcus_parasanguinis	0.27279
A13	non-controllers	w4	2	Bacteria	Bacteroidetes	Bacteroidia	Bacteroidales	Prevotellaceae	Paraprevotella	Paraprevotella_clara	0.24132
A13	non-controllers	w4	2	Bacteria	Firmicutes	Clostridia	Clostridiales	Lachnospiraceae	Blautia	Ruminococcus_torques	0.23868
A13	non-controllers	w4	2	Bacteria	Firmicutes	Clostridia	Clostridiales	Lachnospiraceae	Dorea	Dorea_formicigenerans	0.22689
[truncated: 2,749 more rows]

## Sheet: Additional Dataset S2
Additional Dataset S2. Raw bacterial protein counts at baseline in viremic controllers and non-controllers analysed using Scaffold Q+ software v4.9.0
accession	description	order	genus	A04	B07	A15	B05	A14	B10	A12	A13	B06	B14	A09	A05	B13
				non-controllers	non-controllers	non-controllers	non-controllers	non-controllers	non-controllers	non-controllers	non-controllers	non-controllers	non-controllers	controllers	controllers	controllers
MH0002_GL0059277	fumarate hydratase subunit beta [EC:4.2.1.2]	Clostridiales	Eubacterium	0	0	0	0	0	0	0	0	0	0	0	0	0
MH0012_GL0067277	glucan endo-1,3-beta-D-glucosidase [EC:3.2.1.39]	Selenomonadales	Mitsuokella	20782	0	12514	61876	0	54658	0	14697	0	0	0	0	0
V1.FI25_GL0007369	V1.FI25_GL0007369	Clostridiales	Ruminococcus	0	0	0	0	0	0	0	0	0	0	0	0	0
MH0434_GL0121947	3-isopropylmalate dehydrogenase [EC:1.1.1.85]	Clostridiales	Ruminococcus	0	0	0	0	10238	17959	0	0	0	0	0	0	0
MH0192_GL0064484	MH0192_GL0064484	Clostridiales	Faecalibacterium	0	0	0	0	0	0	0	0	0	0	0	0	0
MH0071_GL0025193	fumarate reductase flavoprotein subunit [EC:1.3.5.4]	Clostridiales	Eubacterium	31173	28846	13905	30938	51191	15617	0	0	18017	11369	0	36531	0
MH0274_GL0135811	DNA replication licensing factor MCM7 [EC:3.6.4.12]	Bacteroidales	Bacteroides	0	43269	0	0	0	0	0	0	0	0	0	0	0
MH0006_GL0090989	tyrosine decarboxylase [EC:4.1.1.25]	Clostridiales	Ruminococcus	0	0	0	0	0	0	0	0	0	0	0	0	0
MH0067_GL0070487	N4-(beta-N-acetylglucosaminyl)-L-asparaginase [EC:3.5.1.26]	Clostridiales	Roseburia	10391	0	0	0	0	0	0	0	0	0	0	0	0
MH0286_GL0148832	serine/threonine-protein kinase CHEK1 [EC:2.7.11.1]	Bacteroidales	Prevotella	0	0	11124	30938	14626	4685	31488	73486	12612	22738	33752	10959	21895
MH0250_GL0080464	MH0250_GL0080464	Bacteroidales	Paraprevotella	10391	57691	0	0	0	0	0	0	0	0	0	0	0
O2.UC16-1_GL0052335	serine/threonine-protein phosphatase 2A catalytic subunit [EC:3.1.3.16]	Clostridiales	Eubacterium	83128	14423	76475	0	12432	0	0.78721	0	0	11369	0	0	0
MH0131_GL0026724	V-type H+-transporting ATPase subunit B	Clostridiales	Eubacterium	0	14423	13905	15469	36565	15617	0	0	0	0	0	73061	18246
MH0006_GL0000344	V/A-type H+/Na+-transporting ATPase subunit I	Acidaminococcales	Phascolarctobacterium	0	0	0.69523	0	0	0	0	0	0	0	0	0	0
MH0003_GL0006259	MH0003_GL0006259	undistinguishable	undistinguishable	0	0	0.69523	0	0	0	0	0	0	0	0	0	0
MH0011_GL0025810	F-type H+/Na+-transporting ATPase subunit alpha [EC:7.1.2.2 7.2.2.1]	Clostridiales	Faecalibacterium	41564	5048	48666	10828	0	0	47233	0	90083	0	0	36531	18246
MH0002_GL0040652	MH0002_GL0040652	Clostridiales	Eubacterium	0	0	0	0	0	0	0	0	0	0	0	0	0
MH0002_GL0032809	fumarate reductase flavoprotein subunit [EC:1.3.5.4]	Clostridiales	Eubacterium	0	0	0	0	14626	0	0	0	0	0	0	0	0
O2.UC8-0_GL0002363	checkpoint serine/threonine-protein kinase [EC:2.7.11.1]	Clostridiales	Subdoligranulum	10391	0	0.69523	30938	0	39041	0	0	0	11369	33752	0	54739
MH0188_GL0146214	large subunit ribosomal protein L10Ae	Coriobacteriales	Collinsella	70659	24519	13905	12375	43878	93699	16531	10288	55851	11369	94506	21918	18246
MH0096_GL0002384	MH0096_GL0002384	Veillonellales	Megasphaera	0	0	0	0	0	0	0	0	0	0	0	0	0
DLM027_GL0042600	gamma-glutamyltranspeptidase / glutathione hydrolase [EC:2.3.2.2 3.4.19.13]	Bacteroidales	Prevotella	0	0	6257	30938	0	31233	0	0	18017	0	0	0	0
MH0103_GL0031558	MH0103_GL0031558	Clostridiales	Coprococcus	0	0.72114	27809	0	14626	0.78083	0	0	0	0	0	0	0
MH0374_GL0152263	enterobactin synthetase component D [EC:6.3.2.14 2.7.8.-]	Bacteroidales	Prevotella	0	0	23638	18563	0	10151	0	14697	0	0	0	76714	27369
250twins_37223_GL0058942	carbamoyl-phosphate synthase large subunit [EC:6.3.5.5]	Coriobacteriales	Collinsella	51955	0.72114	0.69523	15469	14626	0	0.78721	0	0	0	33752	73061	0
SZEY-78A_GL0010597	SZEY-78A_GL0010597	Clostridiales	Ruminococcus	0	0	0	0	0	0	0	0	0	0	0	0	0
195102.CPE2033	195102.CPE2033	Clostridiales	Clostridium	0	0	0	0	0	0	0	0	0	0	0	0	0
V1.UC58-4_GL0152494	diaminopimelate decarboxylase [EC:4.1.1.20]	Clostridiales	Eubacterium	0	0	0	0	0	0	0	0	0	0	0	0	0
250twins_37877_GL0134727	fumarate hydratase subunit beta [EC:4.2.1.2]	Clostridiales	Ruminococcus	0	0	55618	0	0	0	0	0	0	0	0	0	0
MH0400_GL0032586	xanthine phosphoribosyltransferase [EC:2.4.2.22]	Bacteroidales	Prevotella	0	0	83427	0	0	0	0	0	0	0	0	0	0
BGI-33A_GL0073034	BGI-33A_GL0073034	Clostridiales	Ruminococcus	0	28846	13905	15469	0.7313	12493	0.78721	44092	18017	11369	0	36531	0
MH0005_GL0015456	MH0005_GL0015456	Clostridiales	Eubacterium	0	0	13905	0	0	0	0	0	0	0	0	0	0
MH0086_GL0086681	MH0086_GL0086681	Clostridiales	Ruminococcus	12469	0	15.99	18563	12432	10932	0	88183	0	0	70879	36531	0
O2.UC51-2_GL0197044	2,3,4,5-tetrahydropyridine-2,6-dicarboxylate N-succinyltransferase [EC:2.3.1.117]	Clostridiales	Eubacterium	0	0	20857	0	51191	0.78083	0	0	0	0	0	0	18246
MH0011_GL0100051	enolase [EC:4.2.1.11]	Methanobacteriales	Methanobrevibacter	0	0	0	0	0	0	0	0	0	0	0	0	0
O2.UC44-1_GL0047848	isoamylase [EC:3.2.1.68]	Lactobacillales	Lactobacillus	41564	0	0	0	14626	0	0	0	0	0	0	0	0
MH0203_GL0229393	glucokinase [EC:2.7.1.2]	Clostridiales	Dorea	0	0	0	0	61429	39822	51169	41152	68463	0	131.63	0	0
MH0060_GL0056338	galactitol PTS system EIIB component [EC:2.7.1.200]	Clostridiales	Faecalibacterium	0	0	0	0	0	0	0	0	0	0	0	0	0
MH0006_GL0130366	MH0006_GL0130366	undistinguishable	undistinguishable	0	0	0	0	0	0	0	0	0	0	0	0	0
MH0404_GL0074253	glucan endo-1,3-beta-D-glucosidase [EC:3.2.1.39]	Bacteroidales	Bacteroides	17665	14423	11124	0	0	0	0	0	0	0	0	0	18246
MH0083_GL0013960	F-type H+-transporting ATPase subunit beta [EC:7.1.2.2]	Clostridiales	Ruminococcus	0	0	0	15469	0	0.78083	0	14697	0	0	0	0	0
MH0199_GL0151805	3-oxoadipate enol-lactonase [EC:3.1.1.24]	Coriobacteriales	Collinsella	20782	0	0	0	0	0	0	0	0	11369	0	36531	0
T2D-41A_GL0070446	T2D-41A_GL0070446	Clostridiales	Eubacterium	0	72114	48666	15469	58504	54658	15744	29394	5405	0	0	0	36492
MH0286_GL0079167	MH0286_GL0079167	Bacteroidales	Prevotella	10391	0	34761	0	0	0	23616	29394	0	0	0	0	0
250twins_37317_GL0110893	serine/threonine-protein phosphatase 2A catalytic subunit [EC:3.1.3.16]	Clostridiales	Faecalibacterium	20782	0	27809	0	51191	0	0	44092	0	0	13501	0	0
159268001-stool2_revised_scaffold1608_1_gene43841	heme oxygenase 1 [EC:1.14.14.18]	Clostridiales	Faecalibacterium	19743	72114	97332	20.11	18283	78083	0	0	0	0	0	0	72985
V1.CD2-0_GL0016433	glutaryl-CoA dehydrogenase [EC:1.3.8.6]	Bacteroidales	Prevotella	0	0	76475	15469	0	31233	15744	0	0	0	0	0	54739
MH0131_GL0131677	V-type H+-transporting ATPase subunit B	Coriobacteriales	Collinsella	31173	28846	13905	15469	36565	0.78083	39361	14697	36033	0	13501	36531	0
MH0113_GL0011275	DNA polymerase III subunit delta [EC:2.7.7.7]	Clostridiales	Butyrivibrio	0	0	0	0	0	19521	0	0	0	0	0	0	0
MH0147_GL0006920	MH0147_GL0006920	Bacteroidales	Prevotella	0	14423	25028	17016	36565	10932	25191	23515	39636	17053	10126	40184	12772
MH0138_GL0012194	urease subunit beta [EC:3.5.1.5]	Bacteroidales	Prevotella	0	0	0	0	0	0	0	0	0	0	0	0	0
V1.UC47-4_GL0072915	V1.UC47-4_GL0072915	Clostridiales	Ruminococcus	0	0	0	0	0	62466	0	0	0	0	0	0	0
MH0274_GL0095558	alpha-ribazole phosphatase [EC:3.1.3.73]	undistinguishable	undistinguishable	0	14423	0	77345	0	0	0	0	72066	0	0	0	72985
763496533-stool1_revised_scaffold17300_1_gene161567	serine/threonine-protein phosphatase 2A catalytic subunit [EC:3.1.3.16]	Clostridiales	Roseburia	0	0	13905	0	0	4685	0	0	0	0	10126	73061	0
MH0006_GL0092318	MH0006_GL0092318	Clostridiales	Faecalibacterium	51955	0	0.69523	0	0	0	0	0	0	11369	0	0	0
MH0002_GL0007103	phosphoenolpyruvate carboxykinase (GTP) [EC:4.1.1.32]	Bacteroidales	Bacteroides	72737	86537	0	0	0	0	55105	14697	0	0	0	0	0
MH0163_GL0063344	cytochrome c oxidase subunit 6a	Bacteroidales	Prevotella	0	0	76475	0	0	0	0	0	0	0	0	0	0
T2D-45A_GL0021681	V-type H+-transporting ATPase subunit B	Clostridiales	Subdoligranulum	0	0	0	0	0	0	0	0	0	0	0	0	36492
MH0124_GL0099289	formate C-acetyltransferase [EC:2.3.1.54]	Bacteroidales	Prevotella	0	0	13209	0	0	62466	0	29394	5405	0	0	0	18246
MH0052_GL0061776	MH0052_GL0061776	Bacteroidales	Bacteroides	0	0	0	0	0	0	0	0	0	0	0	0	0
MH0239_GL0018928	20S proteasome subunit alpha 2 [EC:3.4.25.1]	Clostridiales	Ruminococcus	52994	25961	15295	27844	35102	16397	18893	19106	0	0	0	0	32843
MH0012_GL0091288	heme oxygenase 1 [EC:1.14.14.18]	Clostridiales	Butyrivibrio	10391	36057	13905	15469	21939	31233	0	0	0	0	0	0	0
MH0063_GL0024286	isocitrate dehydrogenase [EC:1.1.1.42]	Bacteroidales	Prevotella	10391	43269	12514	15469	0	0	31488	0	0	0	0	0	18246
MH0222_GL0151464	MH0222_GL0151464	Clostridiales	Blautia	0	0	0	0	0	0	0	0	0	0	0	0	0
NOF014_GL0008560	NOF014_GL0008560	Clostridiales	Blautia	31173	28846	13905	61876	0	0	0	0	0	0	0	0	18246
160158126-stool2_revised_scaffold3819_1_gene4349	N-acylmannosamine kinase [EC:2.7.1.60]	Bacteroidales	Bacteroides	41564	0	0	0	0	0	0	0	0	0	0	0	0
250twins_36674_GL0192932	F-type H+-transporting ATPase subunit gamma	Clostridiales	Blautia	0	0	0	0	0	0	0.78721	0	0	0	0	0	0
MH0063_GL0030919	glucan endo-1,3-beta-D-glucosidase [EC:3.2.1.39]	Bacteroidales	Prevotella	10391	12259	68827	26297	14626	39041	44084	22046	75669	79583	10126	47.49	36492
MH0086_GL0015111	MH0086_GL0015111	Clostridiales	Ruminococcus	31173	0	27809	0	80443	31233	23616	29394	0	0	67504	18265	0
V1.UC50-1_GL0181369	DNA replication licensing factor MCM7 [EC:3.6.4.12]	Lactobacillales	Lactococcus	0	0	0	0	0	0	0	0	0	0	0	0	0
T2D-135A_GL0038453	T2D-135A_GL0038453	Bacteroidales	Parabacteroides	0	0	0	0	0	0	0	0	0	0	0	0	0
MH0003_GL0080134	purine nucleosidase [EC:3.2.2.1]	Clostridiales	Ruminococcus	0	0	0	15469	0	0.78083	0	0	0	0	0	0	0
MH0333_GL0022015	3-isopropylmalate dehydrogenase [EC:1.1.1.85]	Clostridiales	Dorea	11.43	72114	9038	13922	0	0	0	0	0	0	0	0	21895
250twins_37348_GL0136419	V-type H+-transporting ATPase subunit d	Bifidobacteriales	Bifidobacterium	0	0	0	0	14626	0	0	0	0	0	0	0	0
763840445-stool2_revised_scaffold16330_1_gene115246	serine/threonine-protein phosphatase 2A catalytic subunit [EC:3.1.3.16]	Clostridiales	Coprococcus	0	0.72114	0	0	0	0	0	0	0	0	0	0	0
T2D-173A_GL0027548	lysine decarboxylase [EC:4.1.1.18]	Bacteroidales	Prevotella	0	0	11124	0	0	62466	0	0	0	0	0	18265	0
MH0140_GL0133246	adenylate kinase [EC:2.7.4.3]	Clostridiales	Ruminococcus	0	0	0	92814	0	18.74	0	29394	18017	0	0	0	0
MH0009_GL0068373	V-type H+-transporting ATPase subunit D	Clostridiales	Butyrivibrio	0	0	0	0	0	0	0	0	0	0	0	0	0
765074482-stool1_revised_scaffold42053_1_gene199697	1-aminocyclopropane-1-carboxylate deaminase [EC:3.5.99.7]	Clostridiales	Ruminococcus	0	0	0	15469	0	23425	0	0	0	0	0	0	0
MH0398_GL0072868	20S proteasome subunit alpha 2 [EC:3.4.25.1]	Bacteroidales	Prevotella	62346	0	13905	21657	0	20302	0	0	0	0	0	0	16422
V1.CD16-0_GL0089765	ribonucleoside-diphosphate reductase alpha chain [EC:1.17.4.1]	Acidaminococcales	Phascolarctobacterium	0	0	0.69523	0	0	0	0	0	0	0	0	0	0
MH0006_GL0122394	MH0006_GL0122394	Bacteroidales	Prevotella	0	14423	97332	30938	0	0	0	0	0	0	0	0	36492
MH0386_GL0159008	glucokinase [EC:2.7.1.2]	Clostridiales	Ruminococcus	81.05	38221	31.98	49501	0	0	0	0	0	0	0	0	0
MH0001_GL0001702	nitrilase [EC:3.5.5.1]	Bacteroidales	Prevotella	0	0	10428	61876	0	0	0	0	72066	0	0	18265	0
V1.UC26-0_GL0123740	V1.UC26-0_GL0123740	Clostridiales	Eubacterium	0	0.72114	0	0	0	0	0	0	0	0	0	0	0
MH0192_GL0170365	cysteine-dependent adenosine diphosphate thiazole synthase [EC:2.4.2.60]	Clostridiales	Ruminococcus	0	0	0	0	0	0	0	0	0	0	0	0	0
764447348-stool1_revised_C488760_1_gene19628	764447348-stool1_revised_C488760_1_gene19628	Bacteroidales	Parabacteroides	93519	0	0	0	0	0	0	0	0	0	0	0	0
MH0030_GL0043248	8-amino-7-oxononanoate synthase [EC:2.3.1.47]	Bacteroidales	Prevotella	0	14423	55618	0	0	0	0	0	19818	0	0	0	16422
250twins_37647_GL0140627	galactose-6-phosphate isomerase [EC:5.3.1.26]	Clostridiales	Blautia	0	0	0	40219	0	0	0	0	0	0	0	0	0
159146620-stool1_revised_C311285_1_gene41727	homoserine kinase type II [EC:2.7.1.39]	Clostridiales	Ruminococcus	0	0	0	46407	36565	31233	23616	73486	0	0	0	0	0
250twins_35665_GL0137995	glucokinase [EC:2.7.1.2]	Clostridiales	Blautia	82089	36057	30.59	51047	53385	32795	48807	38213	73868	56845	128.26	109.59	120.42
MH0288_GL0003203	MH0288_GL0003203	Bacteroidales	Prevotella	0	0	83427	77345	0	0	0	73486	18017	0	0	0	31019
MH0019_GL0001172	corticosteroid 11-beta-dehydrogenase isozyme 2 [EC:1.1.1.-]	Clostridiales	Coprococcus	51955	25961	28504	0	0	0	12595	0	28826	0	0	0	0
MH0289_GL0077750	homoserine kinase type II [EC:2.7.1.39]	Clostridiales	Eubacterium	72737	12259	12514	46407	0	0	0	0	0	0	0	0	0
250twins_35697_GL0053918	propionate CoA-transferase [EC:2.8.3.1]	Clostridiales	Ruminococcus	0	0	0	0	0	0	0	0	0	0	0	0	0
T2D-102A_GL0114112	T2D-102A_GL0114112	Clostridiales	Faecalibacterium	0	0	0	0	0	0	0	0	0	0	0	0	0
BGI-33A_GL0018605	G2/mitotic-specific cyclin 1	Coriobacteriales	Collinsella	72737	57691	0.69523	15469	0	0	0	0	0	0	0	0	0
O2.UC2-2_GL0080625	glutamate synthase (NADH) [EC:1.4.1.14]	Clostridiales	Ruminococcus	0	14423	0	0	0	0	0	0	0	56845	0	36531	0
O2.UC8-2_GL0159749	N-formylglutamate deformylase [EC:3.5.1.68]	Clostridiales	Blautia	15586	23798	76475	17016	24133	78083	13383	58789	16215	0	97881	40184	63862
MH0083_GL0035735	exopolyphosphatase [EC:3.6.1.11]	Clostridiales	Ruminococcus	0	0	0	0	0	0	0	0	0	0	0	0	0
MH0335_GL0023398	formate dehydrogenase subunit gamma	Clostridiales	Faecalibacterium	57.15	29567	56313	83532	45341	35918	25191	0	0	51.16	128.26	54796	94.88
V1.UC53-0_GL0068336	precorrin-6B C5,15-methyltransferase / cobalt-precorrin-6B C5,C15-methyltransferase [EC:2.1.1.132 2.1.1.289 2.1.1.196]	Bacteroidales	Prevotella	0	0	0	0	0	0	0	0	0	0	0	0	0
MH0243_GL0035852	20S proteasome subunit alpha 2 [EC:3.4.25.1]	Bacteroidales	Parabacteroides	0	18029	0	0	0	0	0	0	0	0	0	0	0
MH0131_GL0169225	homoserine kinase type II [EC:2.7.1.39]	Coriobacteriales	Collinsella	10391	5048	48666	46407	87756	0	47233	14697	36033	0	0	10959	0
MH0012_GL0169757	DNA replication licensing factor MCM7 [EC:3.6.4.12]	Veillonellales	Dialister	31173	21634	83427	77345	14626	85891	86593	29394	43.24	22738	13501	14612	40142
MH0006_GL0032160	MH0006_GL0032160	Acidaminococcales	Phascolarctobacterium	0	0	0.69523	0	0	0	0	0	0	0	0	0	0
250twins_35733_GL0024194	glycerol-1-phosphate dehydrogenase [NAD(P)+] [EC:1.1.1.261]	Clostridiales	Subdoligranulum	0	0	0	46407	0	0	0	0	0	0	16876	0	0
MH0205_GL0022602	MH0205_GL0022602	Clostridiales	Roseburia	31173	36057	0	46407	0	0	0	0	0	0	0	0	0
MH0025_GL0015446	V-type H+-transporting ATPase subunit d	Bacteroidales	Bacteroides	10391	43269	0	0	0	0	0	0	0	0	0	0	0
MH0450_GL0235179	20S proteasome subunit alpha 2 [EC:3.4.25.1]	Bacteroidales	Prevotella	0	20913	56313	34032	0	49192	0	32334	95488	0	0	0	96705
250twins_37173_GL0090480	phosphoenolpyruvate carboxykinase (GTP) [EC:4.1.1.32]	Bacteroidales	Bacteroides	31173	64903	0.69523	0	0	0	0	0	0	0	33752	0	0
NLM003_GL0014164	formate C-acetyltransferase [EC:2.3.1.54]	Bacteroidales	Bacteroides	10391	28846	0	0	0.7313	0	0	0	0	0	33752	0	0
MH0019_GL0001779	fumarate reductase flavoprotein subunit [EC:1.3.5.4]	Clostridiales	Coprococcus	0	14423	13905	46407	0	0	0	0	0	0	0	0	0
NLM008_GL0021843	succinate dehydrogenase / fumarate reductase, iron-sulfur subunit [EC:1.3.5.1 1.3.5.4]	Clostridiales	Eubacterium	51955	23077	22942	18563	41684	14836	62977	44092	30628	11369	0	73061	38317
MH0006_GL0224483	1-aminocyclopropane-1-carboxylate deaminase [EC:3.5.99.7]	Acidaminococcales	Phascolarctobacterium	0	0	13905	0	0	0	0	58789	0	0	0	0	0
T2D-123A_GL0036825	T2D-123A_GL0036825	Bacteroidales	Prevotella	0	0	0	0	0	0	0	0	0	0	0	36531	0
MH0012_GL0187265	MH0012_GL0187265	Selenomonadales	Mitsuokella	0	0	0	0	0	0	0	0	0	0	0	0	0
MH0124_GL0018968	MH0124_GL0018968	Clostridiales	Faecalibacterium	10391	14423	27809	46407	29252	39041	15744	0	10.81	0	0	0	54739
675950834-stool1_revised_scaffold12635_1_gene2179	urease subunit beta [EC:3.5.1.5]	Bacteroidales	Prevotella	0	0	27809	0	0	0.78083	0.78721	0	0	0	0	0	18246
250twins_37543_GL0097591	homoserine kinase type II [EC:2.7.1.39]	Bacteroidales	Prevotella	41564	72114	15.99	0	0	93699	14.17	14697	0	0	0	0	0
MH0005_GL0008937	beta-carotene ketolase (CrtO type)	Clostridiales	Eubacterium	0	36057	20857	13922	7313	0.78083	0	0	0	0	0	0	0
N025A_GL0020804	acetolactate decarboxylase [EC:4.1.1.5]	Bacteroidales	Prevotella	0	0	76475	61876	0	54658	23616	14697	72066	0	0	18265	10948
MH0418_GL0050645	MH0418_GL0050645	Clostridiales	Ruminococcus	0	0	0	0	0	0.78083	0	0	0	0	0	0	0
537011.PREVCOP_05786	glutamate dehydrogenase (NAD(P)+) [EC:1.4.1.3]	Bacteroidales	Prevotella	10391	0.72114	11819	30938	0	23425	55105	0	36033	11369	0	36531	36492
339860.Msp_0184	large subunit ribosomal protein L34	Methanobacteriales	Methanosphaera	0	28846	0	46407	0	0	39361	0	0	0	0	0	0
DOF004_GL0090409	N4-(beta-N-acetylglucosaminyl)-L-asparaginase [EC:3.5.1.26]	Clostridiales	Clostridium	0	0	0	15469	0	0	0	0	0	0	0	0	0
T2D-118A_GL0044073	T2D-118A_GL0044073	Clostridiales	Blautia	41564	5048	10428	15469	36565	39041	0.78721	0	18017	0	13501	10959	18246
MH0031_GL0042647	MH0031_GL0042647	Bacteroidales	Prevotella	0	0	34761	0	0	0	0.78721	29394	0	0	0	0	0
MH0003_GL0059598	imidazoleglycerol-phosphate dehydratase [EC:4.2.1.19]	undistinguishable	undistinguishable	0	14423	0	0	0	0	0	0	0	0	0	0	0
MH0003_GL0040419	MH0003_GL0040419	Clostridiales	Ruminococcus	0	0	0.69523	30938	0	15617	0	0	0	0	0	0	0
250twins_37315_GL0161916	galactose-6-phosphate isomerase [EC:5.3.1.26]	Clostridiales	Eubacterium	0	0	0	26297	0	0	0	0	0	0	0	0	25545
NOM027_GL0035999	malate dehydrogenase (NADP+) [EC:1.1.1.82]	Clostridiales	Ruminococcus	0	0	0	15469	0	31233	0	14697	0	0	0	0	0
250twins_37199_GL0100229	250twins_37199_GL0100229	Bacteroidales	Bacteroides	20782	0	0	0	0	0	0	0	0	0	0	0	0
V1.CD43-0_GL0026127	V1.CD43-0_GL0026127	Bacteroidales	Bacteroides	72737	0	0	0	0	0	0	0	0	0	0	0	18246
O2.UC16-1_GL0085615	O2.UC16-1_GL0085615	undistinguishable	undistinguishable	0	0	0	0	0	0	0	0	0	0	0	36531	0
MH0002_GL0013192	cytochrome c oxidase subunit 6a	Clostridiales	Eubacterium	0	0.72114	0	15469	0	0	0	44092	0	0	0	0	0
O2.UC2-1_GL0161212	O2.UC2-1_GL0161212	Coriobacteriales	Collinsella	31173	14423	0	15469	36565	0.78083	0.78721	14697	0	0	33752	0	0
MH0398_GL0046118	N4-(beta-N-acetylglucosaminyl)-L-asparaginase [EC:3.5.1.26]	Clostridiales	Faecalibacterium	41564	0.72114	41714	0	51191	31233	0	0	90083	0	0	0	0
MH0187_GL0037607	large subunit ribosomal protein L10Ae	Clostridiales	Faecalibacterium	21821	57691	15.99	24.75	19745	0	0	0	0	0	0	0	0
V1.UC21-4_GL0015748	V1.UC21-4_GL0015748	Bacteroidales	Prevotella	0	0.72114	13905	0	0	15617	0	0	0	0	0	0	0
V1.UC50-1_GL0172281	V1.UC50-1_GL0172281	Lactobacillales	Lactococcus	0	0	0	0	0	0	0	0	0	0	0	0	0
765135172-stool1_revised_C811652_1_gene105965	765135172-stool1_revised_C811652_1_gene105965	Clostridiales	Ruminococcus	0	0	0	0	0	0	0	0	0	0	0	0	0
O2.UC7-1_GL0039224	aliphatic nitrilase [EC:3.5.5.7]	Clostridiales	Faecalibacterium	0	0.72114	13905	61876	0	0	0	0	0	0	0	0	36492
MH0161_GL0010595	methenyltetrahydrofolate cyclohydrolase [EC:3.5.4.9]	Bifidobacteriales	Bifidobacterium	0	0	0	0	0	0	0	0	0	0	0	0	0
HT8A_GL0058729	6-phosphogluconolactonase [EC:3.1.1.31]	Coriobacteriales	Collinsella	51955	0.72114	0	0	21939	0	0	0	0	0	0	36531	0
MH0011_GL0048160	dimethyl sulfoxide reductase membrane subunit	Methanobacteriales	Methanobrevibacter	10391	28846	0	0	0	0	0	0	0	0	0	0	0
MH0025_GL0039943	chitin deacetylase [EC:3.5.1.41]	undistinguishable	undistinguishable	0	21634	0	0	0	0	0	0	0	0	0	0	0
250twins_37543_GL0112374	G2/mitotic-specific cyclin 1	Bacteroidales	Prevotella	0	57691	9038	0	0	0	0	0	0	0	0	0	0
V1.UC13-0_GL0002241	galactose-6-phosphate isomerase [EC:5.3.1.26]	Clostridiales	Blautia	34.29	56.97	41018	41766	67.28	49192	35425	0	0	0	74255	32878	23.72
MH0402_GL0028269	galactose-6-phosphate isomerase [EC:5.3.1.26]	Clostridiales	Oribacterium	21821	21634	13209	23203	18283	46.85	0	0	0	0	0	73061	0
250twins_37255_GL0182606	Ras-related C3 botulinum toxin substrate 1	Clostridiales	Eubacterium	0	0.72114	13905	0	36565	0	0	0	0	0	0	0	0
MH0316_GL0019720	MH0316_GL0019720	Clostridiales	Faecalibacterium	0	0	13905	0	0	0	0	0	0	0	0	0	0
MH0110_GL0047810	MH0110_GL0047810	Clostridiales	Faecalibacterium	51955	28846	69523	77345	7313	70274	55105	14697	19818	17053	13501	10959	10948
MH0396_GL0086256	2-haloacid dehalogenase [EC:3.8.1.2]	Clostridiales	Faecalibacterium	0	0	41714	15469	21939	0	0.78721	0	0	0	0	0	0
ED20A_GL0038791	ED20A_GL0038791	Bacteroidales	Prevotella	0	0	0	0	0	0	0	0	0	0	0	0	0
V1.CD8-0-PN_GL0184035	V1.CD8-0-PN_GL0184035	Clostridiales	Roseburia	0	0	0.69523	15469	0	0	0	0	0	0	0	0	0
MH0089_GL0099070	molecular chaperone DnaK	Clostridiales	Eubacterium	0	0	0	0	0	0	0	0	0	0	0	0	0
MH0012_GL0068496	MH0012_GL0068496	Bacteroidales	Bacteroides	0	15865	0	0	0	0	0	0	0	0	67504	0	0
250twins_36118_GL0200922	250twins_36118_GL0200922	undistinguishable	undistinguishable	0	0.72114	0	0	0	0	0	0	0	0	0	0	0
250twins_36694_GL0175525	250twins_36694_GL0175525	Clostridiales	Blautia	83128	93749	0	0	10238	14055	0	0	0	0	0	0	0
MH0400_GL0144336	glutaryl-CoA dehydrogenase [EC:1.3.8.6]	Bacteroidales	Prevotella	0	0	76475	0	0	0	0	0	0	0	0	0	0
MH0002_GL0063090	cathepsin C [EC:3.4.14.1]	Clostridiales	Eubacterium	0	43269	13905	15469	21939	23425	0	0	0	0	0	36531	0
MH0283_GL0078982	malate dehydrogenase [EC:1.1.1.37]	Bacteroidales	Prevotella	0	0	22942	0	0	0	0	0	0	0	0	0	0
MH0091_GL0070624	type IV pilus assembly protein PilA	Acidaminococcales	Phascolarctobacterium	0	0	13905	0	0.7313	0	0	73486	0	0	0	0	0
MH0415_GL0203137	acetoacetate decarboxylase [EC:4.1.1.4]	Clostridiales	Ruminococcus	0	21634	0	0	0	23425	15744	0	0	0	0	0	0
MH0002_GL0026945	methenyltetrahydromethanopterin cyclohydrolase [EC:3.5.4.27]	Clostridiales	Eubacterium	0	43269	20857	0	36565	0	0	0	0	0	0	0	0
MH0003_GL0083903	arginase [EC:3.5.3.1]	Clostridiales	Ruminococcus	0	0	0	0	0	23425	0	14697	0	0	0	0	0
O2.UC23-2_GL0140671	G2/mitotic-specific cyclin 1	Lactobacillales	Streptococcus	31173	0	0.69523	0	0	0	0	0	0	0	0	0	0
250twins_37353_GL0114932	phenylacetaldehyde oxime monooxygenase [EC:1.14.14.44]	Coriobacteriales	Collinsella	0	0	0	0	0	0	0	0	0	0	0	0	0
ED13A_GL0028400	ED13A_GL0028400	Bacteroidales	Prevotella	0	0	0	92814	0	0	0	0	0	28422	0	0	0
272622.LACR_2184	272622.LACR_2184	Lactobacillales	Lactococcus	0	0	0	0	0	0	0	0	0	0	0	0	0
MH0388_GL0014283	MH0388_GL0014283	Coriobacteriales	Collinsella	41564	14423	0.69523	0	43878	0	0.78721	0	0	0	33752	10959	0
O2.UC43-0_GL0021751	DNA replication licensing factor MCM7 [EC:3.6.4.12]	Bacteroidales	Prevotella	0	0	41714	0	0	0	0	22046	21.62	0	0	0	16422
V1.UC50-1_GL0039237	G2/mitotic-specific cyclin 1	Lactobacillales	Lactococcus	0	0	0	0	0	0	0	0	0	0	0	0	0
250twins_37400_GL0023381	checkpoint serine/threonine-protein kinase [EC:2.7.11.1]	Clostridiales	Faecalibacterium	0	43269	0	17016	0	0	0	0	0	0	0	0	0
MH0009_GL0040958	maleylacetate reductase [EC:1.3.1.32]	Bacteroidales	Prevotella	10391	0	27809	30938	0.7313	23425	39361	44092	5405	0	0	73061	18246
MH0131_GL0131964	beta-ureidopropionase / N-carbamoyl-L-amino-acid hydrolase [EC:3.5.1.6 3.5.1.87]	Coriobacteriales	Collinsella	72737	0.72114	13905	0	14626	0.78083	0	0	0	28422	0	0	0
O2.UC12-1_GL0120822	O2.UC12-1_GL0120822	Selenomonadales	Mitsuokella	45.72	0	48666	12375	0	15617	0	0	0	0	0	0	0
MH0095_GL0090471	MH0095_GL0090471	Bacteroidales	Bacteroides	0	72114	0	15469	0	0	0	0	0	0	10126	0	0
MH0330_GL0092631	aubergine	Clostridiales	Ruminococcus	10391	0.72114	27809	15469	0	0	0.78721	0	0	0	0	0	54739
MH0026_GL0063823	acetoacetate decarboxylase [EC:4.1.1.4]	Bacteroidales	Prevotella	10391	0	19466	46407	0	0	70849	0	28826	0	0	10959	16422
MH0088_GL0027555	isocitrate dehydrogenase [EC:1.1.1.42]	Clostridiales	Blautia	0	36057	0	0	0	0	23616	0	0	0	0	73061	0
764588959-stool1_revised_scaffold33662_1_gene15749	G2/mitotic-specific cyclin 1	Clostridiales	Blautia	20782	0.72114	0.69523	15469	0	0	23616	29394	18017	0	0	10959	18246
250twins_35562_GL0163914	enolase [EC:4.2.1.11]	Bacteroidales	Bacteroides	0	36057	0	0	0	0	0	0	0	0	0	0	0
MH0078_GL0029468	MH0078_GL0029468	Bacteroidales	Prevotella	0	5048	48666	46407	0	54658	0	0	0	0	0	73061	16422
MH0131_GL0105608	MH0131_GL0105608	undistinguishable	undistinguishable	51955	14423	13905	0	0.7313	0	0	0	0	0	0	0	0
O2.UC49-0_GL0139889	xanthine phosphoribosyltransferase [EC:2.4.2.22]	Bacteroidales	Prevotella	0	0	10428	0	0	4685	0	0	18017	0	0	0	36492
MH0418_GL0037069	MH0418_GL0037069	Clostridiales	Coprococcus	0	14423	0.69523	0	0	0	0	0	0	0	0	0	0
MH0392_GL0031305	MH0392_GL0031305	Clostridiales	Eubacterium	0	0.72114	13905	0	0.7313	0.78083	0	0	0	0	0	0	0
MH0071_GL0057382	V-type H+-transporting ATPase subunit d	Clostridiales	Blautia	20782	14423	13905	15469	0	0	0	0	0	0	0	0	54739
O2.UC4-2_GL0183549	O2.UC4-2_GL0183549	Bacteroidales	Bacteroides	0	0.72114	0	0	0	0	0	0	0	0	0	0	0
MH0230_GL0127483	MH0230_GL0127483	Clostridiales	Faecalibacterium	0	0	0	15469	0	0	0	0	0	0	0	0	0
DOM022_GL0028139	isoamylase [EC:3.2.1.68]	Bacteroidales	Paraprevotella	0	12981	48666	0	0	0	0	0	27025	0	0	0	0
MH0031_GL0035608	type IV pilus assembly protein PilA	Bacteroidales	Prevotella	0	0	0	61876	0	0	78721	0	21.62	56845	0	0	16422
MH0118_GL0028147	formate dehydrogenase subunit gamma	Clostridiales	Dorea	63385	30288	31.98	38672	33.64	0	14957	0	21.62	0	43878	54796	47.44
MH0002_GL0018840	MH0002_GL0018840	Clostridiales	Eubacterium	0	0	0	15469	0	0	0	0	0	0	0	0	0
MH0293_GL0128278	ring-1,2-phenylacetyl-CoA epoxidase subunit PaaB	Lactobacillales	Lactobacillus	0	0	0	0	0	0	0	0	0	0	0	0	0
250twins_35742_GL0178358	V-type H+-transporting ATPase subunit E	Clostridiales	Ruminococcus	20782	21634	0.69523	46407	43878	23425	0.78721	0	0	17053	0	0	18246
MH0006_GL0016088	pyruvate dehydrogenase E1 component beta subunit [EC:1.2.4.1]	Acidaminococcales	Phascolarctobacterium	0	0	0	0	0	0	0	0	0	0	0	0	0
MH0347_GL0064540	fumarate hydratase subunit alpha [EC:4.2.1.2]	Lactobacillales	Lactobacillus	0	0	0	0	0	0	0	0	0	0	0	0	0
MH0378_GL0189219	MH0378_GL0189219	Acidaminococcales	Phascolarctobacterium	0	18.75	0	0	42415	0	19.68	0	0	0	0	14612	0
DLM027_GL0018313	cathepsin L [EC:3.4.22.15]	Clostridiales	Blautia	0	0	0	0	0	0	0	0	0	0	0	36531	0
195102.CPE1185	195102.CPE1185	Clostridiales	Clostridium	0	0	0	0	0	0	0	0	0	0	0	0	0
763597684-stool1_revised_scaffold16351_1_gene165947	polyprenyldihydroxybenzoate methyltransferase / 3-demethylubiquinol 3-O-methyltransferase [EC:2.1.1.114 2.1.1.64]	Bacteroidales	Prevotella	0	0	0.69523	15469	0	0	0	0	0	0	0	0	0
NOM014_GL0023636	succinate dehydrogenase / fumarate reductase, iron-sulfur subunit [EC:1.3.5.1 1.3.5.4]	Clostridiales	Clostridium	40525	0	18771	10828	10238	62466	20468	11758	16215	11369	13501	14612	34668
MH0341_GL0053097	MH0341_GL0053097	Pasteurellales	Haemophilus	0	0	0	0	0	0	0	0	0	0	0	0	0
O2.UC47-2_GL0002078	corticosteroid 11-beta-dehydrogenase isozyme 2 [EC:1.1.1.-]	Clostridiales	Clostridium	10391	0.72114	0	0	0	0	0	0	0	0	0	0	0
DOM022_GL0002018	formate dehydrogenase subunit gamma	Bacteroidales	Prevotella	0	19471	0	0	87756	24206	15744	64668	57653	0	23626	0	0
DLF013_GL0000052	homoserine kinase type II [EC:2.7.1.39]	Erysipelotrichales	Coprobacillus	0	0	20857	0	0	0	0	0	0	0	0	0	0
MH0124_GL0087423	xanthine phosphoribosyltransferase [EC:2.4.2.22]	Bacteroidales	Prevotella	0	0	6257	0	0	0	0	0	0	0	0	0	0
MH0272_GL0145987	DNA replication licensing factor MCM7 [EC:3.6.4.12]	Bifidobacteriales	Bifidobacterium	0	5048	27809	0	0	0	0	0	0	0	0	0	0
T2D-108A_GL0042940	T2D-108A_GL0042940	Clostridiales	Ruminococcus	0	0	0	61876	0	39041	0	0	0	0	0	0	0
250twins_37173_GL0063032	250twins_37173_GL0063032	Methanobacteriales	Methanobrevibacter	10391	28846	0	0	0	0	0	44092	0	0	0	0	0
MH0011_GL0017881	MH0011_GL0017881	Bacteroidales	Prevotella	0	14423	0	0	0	23425	0	0	0	0	0	0	0
MH0341_GL0077279	cytochrome c oxidase subunit IV [EC:7.1.1.9]	Lactobacillales	Streptococcus	10391	0	0	0	0	0	0	0	0	0	0	0	0
N089A_GL0012664	N089A_GL0012664	Clostridiales	Eubacterium	0	0	0	0	0	0	0	0	0	0	0	0	0
MH0280_GL0186345	1,3-propanediol dehydrogenase [EC:1.1.1.202]	Clostridiales	Ruminococcus	0	0	0	77345	0	78083	0	58789	0	0	0	0	0
764224817-stool2_revised_C592134_1_gene1848	764224817-stool2_revised_C592134_1_gene1848	Clostridiales	Roseburia	0	0	0	0	0	0	0	0	0	0	0	0	0
O2.UC15-1_GL0098430	DNA replication licensing factor MCM7 [EC:3.6.4.12]	Clostridiales	Dorea	93519	93749	10428	10828	13895	62466	16531	58789	5405	62529	20251	10959	36492
MH0335_GL0092924	MH0335_GL0092924	Clostridiales	Faecalibacterium	20782	0	34761	15469	43878	39041	0	14697	90083	0	0	36531	54739
T2D-146A_GL0027222	phenylacetaldehyde oxime monooxygenase [EC:1.14.14.44]	Clostridiales	Blautia	0	0	0	0	0	0	0	0	0	0	0	0	0
V1.FI18_GL0110282	linoleoyl-CoA desaturase [EC:1.14.19.3]	Clostridiales	Dorea	10391	14423	13905	0	0	0	23616	0	36033	0	0	0	18246
V1.CD20-4_GL0094803	V1.CD20-4_GL0094803	Clostridiales	Blautia	10391	0.72114	13905	15469	0	0	0	0	0	0	0	0	0
250twins_36697_GL0017747	homoserine kinase type II [EC:2.7.1.39]	Clostridiales	Clostridium	83128	64903	0	0	0	0	0	0	0	0	0	0	0
MH0018_GL0020398	nicotinate-nucleotide adenylyltransferase [EC:2.7.7.18]	Bacteroidales	Prevotella	0	0	0	0	0	0	0	0	0	0	0	0	0
MH0023_GL0025935	26S proteasome regulatory subunit N3	undistinguishable	undistinguishable	0	0	0.69523	0	0	0	0	0	0	0	0	0	0
MH0006_GL0173349	4-aminobutyrate aminotransferase [EC:2.6.1.19]	Clostridiales	Ruminococcus	10391	0.72114	27809	0	21939	0.78083	0	0	0	0	0	36531	18246
MH0230_GL0037698	xanthine phosphoribosyltransferase [EC:2.4.2.22]	Clostridiales	Faecalibacterium	41564	14423	6257	10828	0	0	31488	29394	16215	0	0	0	12772
MH0138_GL0049866	F-type H+-transporting ATPase subunit beta [EC:7.1.2.2]	Clostridiales	Faecalibacterium	83128	0.72114	20857	46407	29252	15617	0	29394	36033	0	0	0	54739
250twins_36244_GL0183185	succinate dehydrogenase (ubiquinone) iron-sulfur subunit [EC:1.3.5.1]	Acidaminococcales	Acidaminococcus	0	72114	0	40219	43878	0	0	14697	0	0	0	0	0
MH0122_GL0094706	large subunit ribosomal protein L17e	Acidaminococcales	Acidaminococcus	0	0	0	15469	0	0	0	0	0	0	0	0	0
V1.CD46-0_GL0074297	DNA polymerase III subunit alpha [EC:2.7.7.7]	Bifidobacteriales	Bifidobacterium	0	36057	0	0	0	0	0	0	0	0	0	0	0
MH0435_GL0054998	MH0435_GL0054998	Veillonellales	Megasphaera	0	0	0	0	0	0	0	0	0	0	0	0	0
V1.UC3-0_GL0046543	V1.UC3-0_GL0046543	Clostridiales	Roseburia	0	16586	13209	92814	26327	10932	39361	14697	18017	0	33752	10959	16422
NLF006_GL0033065	pseudolysin [EC:3.4.24.26]	Clostridiales	Eubacterium	0	0.72114	0.69523	0	0	0	0	0	0	0	0	0	0
DOM025_GL0039399	F-type H+-transporting ATPase subunit a	Clostridiales	Ruminococcus	0	0	0	0	0	0	0.78721	29394	0	0	0	0	0
T2D-2A_GL0024372	D-3-phosphoglycerate dehydrogenase / 2-oxoglutarate reductase [EC:1.1.1.95 1.1.1.399]	Bacteroidales	Prevotella	0	43269	11124	92814	0	0	0	0	0	0	0	0	10948
MH0188_GL0156393	acetoacetate decarboxylase [EC:4.1.1.4]	Clostridiales	Ruminococcus	31173	21634	20857	30938	36565	15617	0.78721	29394	0	0	33752	73061	36492
N020A_GL0097502	V-type H+-transporting ATPase subunit D	Clostridiales	Butyrivibrio	0	0	0	0	0	4685	0	0	0	0	0	0	0
160502038-stool1_revised_scaffold41736_1_gene83687	methenyltetrahydromethanopterin cyclohydrolase [EC:3.5.4.27]	Clostridiales	Ruminococcus	10391	0.72114	0.69523	0	0	0	0.78721	0	0	0	0	0	0
MH0108_GL0002136	carbonic anhydrase [EC:4.2.1.1]	Desulfovibrionales	Desulfovibrio	0	0.72114	0	0	0	0	0	29394	0	0	0	0	0
NLF002_GL0015262	DNA polymerase III subunit alpha [EC:2.7.7.7]	Clostridiales	Eubacterium	0	0	0	12375	13895	10932	0	0	0	0	0	0	14597
MH0005_GL0004675	4-aminobutyrate aminotransferase [EC:2.6.1.19]	Clostridiales	Butyrivibrio	0	0	0	0	0	15617	0	0	0	0	0	0	0
N020A_GL0088984	para-aminobenzoate synthetase component II [EC:2.6.1.85]	Clostridiales	Butyrivibrio	0	0	0	0	0	0	0	0	0	0	0	0	0
MH0092_GL0072644	MH0092_GL0072644	Bacteroidales	Parabacteroides	10391	0	0	0	0	0	0	0	0	0	0	0	0
MH0007_GL0016203	potassium-transporting ATPase KdpC subunit	Clostridiales	Coprococcus	0	0.72114	20857	0	0	0	0	0	0	0	0	0	0
MH0217_GL0040635	nicotinate-nucleotide adenylyltransferase [EC:2.7.7.18]	Bacteroidales	Prevotella	62346	0	20857	0	0.7313	23425	15744	0	0	34107	0	0	0
250twins_35666_GL0114895	250twins_35666_GL0114895	Clostridiales	Eubacterium	0	12259	17381	0	24864	11712	86593	0	16215	56845	67504	0	0
MH0356_GL0041566	formate dehydrogenase subunit gamma	Bifidobacteriales	Bifidobacterium	0	12981	0	0	13895	0	0	0	0	0	0	0	0
MH0203_GL0030537	V/A-type H+/Na+-transporting ATPase subunit B	Eggerthellales	Slackia	31173	21634	41714	0	0	15617	0	0	0	0	0	0	0
MH0062_GL0026208	formylmethanofuran dehydrogenase subunit D [EC:1.2.7.12]	Bacteroidales	Bacteroides	0	14423	0	0	0	0	0	0	0	0	0	0	0
MH0157_GL0074905	G2/mitotic-specific cyclin 1	Clostridiales	Eubacterium	0	0	0	0	0	0	0	0	0	0	0	0	18246
MH0188_GL0014901	L-iditol 2-dehydrogenase [EC:1.1.1.14]	Clostridiales	Ruminococcus	0	0	0	0	0	0	0	14697	0	0	0	0	0
250twins_35550_GL0161053	250twins_35550_GL0161053	Bacteroidales	Prevotella	0	0	20857	15469	0	31233	23616	0	0	0	0	0	0
V1.UC44-0_GL0038265	anthranilate phosphoribosyltransferase [EC:2.4.2.18]	Bacteroidales	Prevotella	0	0	13905	15469	0	0	15744	0	0	0	0	0	0
V1.FI32_GL0052893	V1.FI32_GL0052893	Desulfovibrionales	Desulfovibrio	0	21634	0	0	0	0	0	0	0	0	0	0	0
MH0257_GL0028818	MH0257_GL0028818	Bacteroidales	Bacteroides	0	36057	0	0	36565	0	15744	0	0	0	0	0	18246
MH0131_GL0155857	MH0131_GL0155857	Clostridiales	Eubacterium	0	0	13905	0	0.7313	0.78083	0	0	0	0	0	0	0
MH0006_GL0073902	4-hydroxy-tetrahydrodipicolinate reductase [EC:1.17.1.8]	Bacteroidales	Bacteroides	32212	15144	0	0	0	0	0	0	0	0	0	0	0
MH0087_GL0021458	RAC serine/threonine-protein kinase [EC:2.7.11.1]	Clostridiales	Ruminococcus	20782	0	0	0	0	0	0	14697	0	0	0	0	0
MH0002_GL0050870	MH0002_GL0050870	Clostridiales	Eubacterium	0	28846	34761	0	10.97	0.78083	0	0	18017	0	0	0	18246
MH0192_GL0009228	V-type H+-transporting ATPase subunit A [EC:7.1.2.2]	Lactobacillales	Lactobacillus	0	5048	0	10828	65817	0	0	29394	0	0	0	14612	0
250twins_37331_GL0180665	formate dehydrogenase subunit gamma	Clostridiales	Eubacterium	54033	28125	31285	58782	40222	20302	0	29394	43.24	0	0	0	54739
O2.UC52-0_GL0041325	O2.UC52-0_GL0041325	Bacteroidales	Prevotella	0	0	0	0	0	0	0	0	0	0	0	0	0
O2.UC11-1_GL0020482	O2.UC11-1_GL0020482	Coriobacteriales	Collinsella	11.43	12981	13905	0	16089	0	15744	88183	18017	0	0	0	18246
MH0005_GL0018887	1,3-propanediol dehydrogenase [EC:1.1.1.202]	Bacteroidales	Prevotella	41564	5048	15295	12375	0	13274	11021	11758	28826	159.17	0	36531	23.72
MH0032_GL0035111	glucan endo-1,3-beta-D-glucosidase [EC:3.2.1.39]	Bacteroidales	Prevotella	21821	18029	27114	20.11	0	26548	20468	0	0	68214	0	32878	38317
250twins_36533_GL0067181	V-type H+-transporting ATPase subunit A [EC:7.1.2.2]	Clostridiales	Blautia	0	11538	0	0	0	0	0	0	0	0	0	0	0
MH0329_GL0111253	glucokinase [EC:2.7.1.2]	Clostridiales	Roseburia	49877	46153	44495	51047	0	0	33063	0	0	0	0	54796	0
MH0131_GL0017677	20S proteasome subunit alpha 2 [EC:3.4.25.1]	Clostridiales	Roseburia	0	12259	0	0	0	0	0	0	0	0	0	0	0
V1.FI17_GL0027824	DNA replication licensing factor MCM7 [EC:3.6.4.12]	Clostridiales	Peptostreptococcus	0	0.72114	0	0	0	0	0	0	0	0	0	0	0
MH0105_GL0038054	MH0105_GL0038054	Acidaminococcales	Phascolarctobacterium	0	0	13905	0	0	0	0	0	0	0	0	0	0
910310.HMPREF9402_1880	910310.HMPREF9402_1880	Erysipelotrichales	Turicibacter	20782	0	0	0	0	0	0	0	0	0	0	0	0
MH0227_GL0114623	MH0227_GL0114623	undistinguishable	undistinguishable	0	0	0	0	0	0	0	0	0	0	0	0	0
250twins_36667_GL0263655	thiamine-phosphate pyrophosphorylase [EC:2.5.1.3]	undistinguishable	undistinguishable	10391	0.72114	0.69523	0	0	0	0	0	0	0	0	0	0
MH0005_GL0010060	cytochrome c oxidase subunit 6a	Clostridiales	Butyrivibrio	0	0	48666	0	0	54658	0	0	0	0	0	0	0
MH0030_GL0036370	MH0030_GL0036370	Bacteroidales	Prevotella	0	0	0	0	0	0	0	0	0	0	0	0	0
T2D-112A_GL0005122	T2D-112A_GL0005122	undistinguishable	undistinguishable	0	0	0	0	0	0	0	0	0	0	0	0	0
MH0118_GL0109985	MH0118_GL0109985	Acidaminococcales	Acidaminococcus	0	0	0	0	0	0	0	0	0	0	0	0	0
T2D-135A_GL0015145	T2D-135A_GL0015145	Bacteroidales	Bacteroides	31173	43269	0	0	0	0	0	0	0	0	0	0	18246
250twins_37292_GL0042362	heme oxygenase 1 [EC:1.14.14.18]	Clostridiales	Faecalibacterium	93519	79326	69523	0	20476	78083	0	0	0	0	47253	14612	0
250twins_37134_GL0031213	2,3,4,5-tetrahydropyridine-2,6-dicarboxylate N-succinyltransferase [EC:2.3.1.117]	Clostridiales	Ruminococcus	0	0	0	0	0	0	0	0	0	0	0	0	0
367928.BAD_0365	creatinine amidohydrolase [EC:3.5.2.10]	Bifidobacteriales	Bifidobacterium	0	0.72114	0	0	95069	0	0	0	0	0	0	0	0
MH0443_GL0070329	8-amino-7-oxononanoate synthase [EC:2.3.1.47]	Clostridiales	Blautia	0	14423	0	15469	0	0	0	0	0	0	0	0	18246
MH0032_GL0025063	2-amino-4-hydroxy-6-hydroxymethyldihydropteridine diphosphokinase [EC:2.7.6.3]	Bacteroidales	Prevotella	20782	0	97332	15469	0	54658	31488	0	0	0	0	73061	0
MH0179_GL0017755	V-type H+-transporting ATPase subunit A [EC:7.1.2.2]	Bacteroidales	Bacteroides	72737	11538	0	41766	0	0	0	0	0	0	0	0	27369
MH0139_GL0001377	erythronate-4-phosphate dehydrogenase [EC:1.1.1.290]	Lactobacillales	Lactobacillus	0	0	0	0	0	0	0	0	0	0	0	0	0
NOM018_GL0056544	NOM018_GL0056544	Clostridiales	Eubacterium	0	0	13905	0	21939	0	0	0	0	0	0	0	0
NOM014_GL0023889	NOM014_GL0023889	Clostridiales	Ruminococcus	0	0	0	0	0	23425	0	14697	0	0	0	0	0
MH0002_GL0035063	MH0002_GL0035063	Clostridiales	Eubacterium	0	0	0	15469	0	0	0	0	0	0	0	0	0
T2D-155A_GL0006484	formate dehydrogenase subunit gamma	Clostridiales	Subdoligranulum	46759	21634	31285	64.97	21208	24986	16531	27925	66661	0	81005	51143	69335
MH0023_GL0020124	orotidine-5'-phosphate decarboxylase [EC:4.1.1.23]	Clostridiales	Eubacterium	0	0.72114	13905	0	14626	0.78083	0.78721	0	18017	56845	0	0	18246
MH0447_GL0209994	adenylate kinase [EC:2.7.4.3]	Clostridiales	Ruminococcus	0	0	20857	77345	0.7313	93699	39361	14697	36033	0	0	0	0
MH0147_GL0093953	serine/threonine-protein phosphatase 2A catalytic subunit [EC:3.1.3.16]	Clostridiales	Ruminococcus	0	0	0	0	0	0	0	0	0	0	0	0	0
250twins_37829_GL0136365	saccharopine dehydrogenase (NADP+, L-glutamate forming) [EC:1.5.1.10]	Bacteroidales	Prevotella	0	0	41714	15469	0	15617	23616	0	0	0	0	10959	0
MH0088_GL0046232	MH0088_GL0046232	Clostridiales	Eubacterium	10391	0	20857	0	0	0	47233	29394	18017	0	0	0	18246
O2.UC59-0_GL0097264	potassium-transporting ATPase KdpC subunit	Clostridiales	Ruminococcus	0	0	27809	0	0	0	0	0	0	0	0	0	0
MH0002_GL0001931	MH0002_GL0001931	Clostridiales	Subdoligranulum	0	79326	0	77345	80443	11712	0	0	21.62	0	67504	0	29194
MH0439_GL0098223	heme oxygenase 1 [EC:1.14.14.18]	Veillonellales	Megasphaera	0	0	0	15469	0	0	0	0	0	0	0	0	0
MH0170_GL0116780	MH0170_GL0116780	Bacteroidales	Bacteroides	0	13702	0	0	14626	0	0	0	0	0	0	0	0
MH0286_GL0046322	2-haloacid dehalogenase [EC:3.8.1.2]	Bacteroidales	Prevotella	51955	28846	9038	15469	0.7313	78083	0	73486	5405	11369	0	0	36492
MH0007_GL0035077	MH0007_GL0035077	Clostridiales	Coprococcus	0	28846	27809	0	0	0	0	0	0	0	0	0	0
O2.CD1-0_GL0094602	dihydroorotate dehydrogenase (fumarate) [EC:1.3.98.1]	Clostridiales	Roseburia	11.43	24519	19466	32485	31446	19521	94465	73486	19818	96636	40502	18265	34668
MH0363_GL0035255	20S proteasome subunit alpha 2 [EC:3.4.25.1]	Clostridiales	Eubacterium	33251	0	18771	0	0	0	14.17	11758	0	0	0	0	12772
MH0156_GL0039033	20S proteasome subunit alpha 2 [EC:3.4.25.1]	Bacteroidales	Bacteroides	83128	0	0	0	0	0	0	0	0	0	0	0	0
159227541-stool1_revised_scaffold608_1_gene33187	6,7-dimethyl-8-ribityllumazine synthase [EC:2.5.1.78]	undistinguishable	undistinguishable	0	0	0.69523	0	0	0	0	0	0	0	0	0	0
T2D-54A_GL0103075	T2D-54A_GL0103075	Clostridiales	Faecalibacterium	0	0	0	0	0	0	0	0	0	0	0	0	0
MH0086_GL0019990	dihydroorotate dehydrogenase (fumarate) [EC:1.3.98.1]	Clostridiales	Eubacterium	0	0	0	0	0	0	0	0	0	0	0	0	0
MH0427_GL0098446	DNA polymerase III subunit alpha [EC:2.7.7.7]	Bacteroidales	Prevotella	0	0	29.2	17016	0	0	0	16167	23421	0	0	0	0
V1.UC39-0_GL0077961	V1.UC39-0_GL0077961	Bacteroidales	Bacteroides	0	14423	0	0	0	0	0	0	0	0	0	0	0
O2.UC49-0_GL0048070	methenyltetrahydromethanopterin cyclohydrolase [EC:3.5.4.27]	Bacteroidales	Prevotella	0	0	0	0	0	0	0	44092	72066	0	0	0	0
250twins_37276_GL0154637	250twins_37276_GL0154637	Clostridiales	Eubacterium	11.43	27403	25723	15469	29983	12493	12595	88183	23421	62529	0	43837	56563
250twins_35550_GL0228937	250twins_35550_GL0228937	Bacteroidales	Prevotella	0	0	0.69523	0	0	15617	0	0	0	0	0	0	0
MH0087_GL0029662	formate dehydrogenase subunit gamma	Clostridiales	Clostridium	51955	0	17381	54141	22.67	0	0	0	0	0	0	0	0
MH0427_GL0018159	adenosylcobyric acid synthase [EC:6.3.5.10]	Bacteroidales	Prevotella	0	21634	76475	20.11	21939	39041	70849	20576	36033	0	0	36531	36492
T2D-118A_GL0003565	T2D-118A_GL0003565	Bacteroidales	Bacteroides	0	0	0	0	0	0	0	0	0	0	0	0	0
MH0172_GL0038976	V-type H+-transporting ATPase subunit E	Veillonellales	Dialister	0	0	34761	30938	0	0	15744	0	0	0	0	0	0
MH0004_GL0027719	1-aminocyclopropane-1-carboxylate deaminase [EC:3.5.99.7]	Clostridiales	Eubacterium	0	0	0	0	0	0	0	0	0	0	0	0	0
MH0003_GL0111822	phycocyanobilin lyase subunit beta [EC:4.4.1.32]	Clostridiales	Ruminococcus	0	0	0.69523	15469	0	10932	0.78721	0	0	0	0	0	0
MH0055_GL0021847	MH0055_GL0021847	Clostridiales	Roseburia	0	0	0	0	0	0	0	0	0	0	0	0	0
MH0206_GL0207061	minimal PKS ketosynthase (KS/KS alpha) [EC:2.3.1.- 2.3.1.260 2.3.1.235]	Desulfovibrionales	Desulfovibrio	0	28846	0	0	14626	15617	15744	0	0	0	0	0	0
BGI-17A_GL0029933	BGI-17A_GL0029933	Clostridiales	Eubacterium	0	0.72114	13905	15469	14626	0	0.78721	0	0	0	0	0	0
250twins_35741_GL0105103	precorrin-6A synthase [EC:2.1.1.152]	Acidaminococcales	Phascolarctobacterium	0	21634	20857	0	0	0	0	73486	0	0	0	0	36492
MH0264_GL0056037	phosphoenolpyruvate carboxykinase (GTP) [EC:4.1.1.32]	Clostridiales	Ruminococcus	0	0	0	30938	0	39041	0	14697	0	0	0	0	0
DLF014_GL0001869	galactose-6-phosphate isomerase [EC:5.3.1.26]	Acidaminococcales	Acidaminococcus	0	0	0	10828	0	0	0	0	0	0	0	0	0
MH0003_GL0043072	maltooligosyltrehalose trehalohydrolase [EC:3.2.1.141]	Bacteroidales	Bacteroides	10391	14423	0	0	0	0	0	0	0	0	0	0	0
SZEY-62A_GL0073962	phycocyanobilin lyase subunit beta [EC:4.4.1.32]	Clostridiales	Blautia	0	0	0.69523	46407	0	0	31488	0	18017	0	0	10959	54739
MH0023_GL0026220	MH0023_GL0026220	Bacteroidales	Prevotella	0	0	69523	0	0	0	0	14697	0	0	0	0	72985
O2.UC40-1_GL0177403	L-iditol 2-dehydrogenase [EC:1.1.1.14]	Clostridiales	Ruminococcus	0	0	0	0	80443	31233	0	29394	0	0	33752	36531	0
MH0298_GL0148989	MH0298_GL0148989	Bacteroidales	Prevotella	93519	10817	37542	34032	19745	31233	15744	0	0	79583	13501	47.49	65686
NLM001_GL0017384	cathepsin B [EC:3.4.22.1]	Bacteroidales	Prevotella	0	0	41714	0	0	0	0	0	0	0	0	0	0
V1.CD22-0_GL0241052	succinate dehydrogenase / fumarate reductase, iron-sulfur subunit [EC:1.3.5.1 1.3.5.4]	Veillonellales	Megasphaera	0	0	69523	12375	0	0	0	0	0	0	0	0	0
MH0014_GL0083120	MH0014_GL0083120	Bacteroidales	Bacteroides	0	14423	0	0	0	0	0	0	0	0	0	0	0
V1.UC43-0_GL0172871	N-acetylgalactosamine PTS system EIIC component	Clostridiales	Coprococcus	0	0	0	15469	0	0	0	0	0	0	0	0	0
MH0200_GL0149687	myo-inositol 2-dehydrogenase / D-chiro-inositol 1-dehydrogenase [EC:1.1.1.18 1.1.1.369]	Clostridiales	Ruminococcus	0	0	0.69523	15469	0	0	0	0	0	0	0	0	0
MH0001_GL0001941	MH0001_GL0001941	Bacteroidales	Prevotella	0	0	13905	0	0	0	0	0	0	0	0	0	0
O2.UC44-1_GL0035328	V-type H+-transporting ATPase subunit d	Clostridiales	Faecalibacterium	20782	0.72114	27809	92814	29252	39041	0	0	36033	0	0	0	10948
250twins_35712_GL0025731	maltooligosyltrehalose trehalohydrolase [EC:3.2.1.141]	Clostridiales	Ruminococcus	20782	0	0	0	0	0	0	0	0	0	0	0	0
250twins_35550_GL0094226	lysine decarboxylase [EC:4.1.1.18]	Bacteroidales	Prevotella	10391	21634	11124	77345	0	0	47233	0	0	0	0	0	18246
O2.UC4-2_GL0000649	O2.UC4-2_GL0000649	Clostridiales	Ruminococcus	0	0	27809	0	0	0	0	0	0	0	0	36531	18246
MH0002_GL0053019	fumarate hydratase subunit alpha [EC:4.2.1.2]	Clostridiales	Eubacterium	0	5048	6257	0	0	0	0	0	0	0	0	0	0
MH0011_GL0065546	formin 2	Clostridiales	Subdoligranulum	0	0	0	0	0	0	0	0	0	0	0	0	0
MH0001_GL0018481	phosphatidylcholine synthase [EC:2.7.8.24]	Bacteroidales	Prevotella	0	0	27809	0	0	0	0	0	0	0	0	0	0
250twins_35697_GL0059193	malate dehydrogenase (NADP+) [EC:1.1.1.82]	Clostridiales	Ruminococcus	0	0	0	0	0.7313	0	0	0	0	0	0	0	0
MH0383_GL0109293	ornithine--oxo-acid transaminase [EC:2.6.1.13]	Bacteroidales	Prevotella	0	0	0.69523	0	0	0	0	0	0	0	0	0	0
MH0319_GL0099961	GMP synthase (glutamine-hydrolysing) [EC:6.3.5.2]	Bacteroidales	Prevotella	18704	86537	11819	23203	0	17178	0	66137	43.24	0	50628	76714	0
O2.CD1-0-PT_GL0042295	O2.CD1-0-PT_GL0042295	Clostridiales	Blautia	0	0	0	0	11701	0	0	0	0	0	0	0	0
MH0361_GL0003681	molecular chaperone DnaK	Clostridiales	Roseburia	0	0	0	0	0	0	0	0	0	0	0	0	0
MH0031_GL0027706	sarcosine oxidase, subunit beta [EC:1.5.3.1]	Bacteroidales	Prevotella	0	0	27809	15469	0	31233	23616	0	0	11369	0	0	0
250twins_35708_GL0043672	250twins_35708_GL0043672	Bacteroidales	Bacteroides	0	28846	0	0	0	0	0	0	0	0	0	0	0
MH0004_GL0026823	MH0004_GL0026823	Bacteroidales	Bacteroides	0	0	0	0	0	0	0	0	0	0	0	0	0
250twins_36794_GL0162955	acetylornithine/N-succinyldiaminopimelate aminotransferase [EC:2.6.1.11 2.6.1.17]	undistinguishable	undistinguishable	31173	36057	20857	15469	0	0	0	0	0	0	0	0	0
MH0289_GL0029701	V-type H+-transporting ATPase subunit B	Clostridiales	Clostridium	0	0.72114	0	0	0	0	0	0	0	0	0	0	0
MH0238_GL0116723	MH0238_GL0116723	Acidaminococcales	Acidaminococcus	0	0.72114	0	30938	0	0	0	0	0	0	0	0	0
DOF014_GL0034720	V-type H+-transporting ATPase subunit E	undistinguishable	undistinguishable	0	14423	0	0	0	0	0	0	0	0	0	0	0
MH0378_GL0117855	serine/threonine-protein phosphatase 2A catalytic subunit [EC:3.1.3.16]	Clostridiales	Dorea	0	43269	34761	0	43878	0.78083	55105	0	0	0	33752	0	0
MH0005_GL0010054	homoserine kinase type II [EC:2.7.1.39]	Clostridiales	Butyrivibrio	0	0	0	0	0	0	0	0	0	0	0	0	0
O2.UC44-1_GL0025760	arginase [EC:3.5.3.1]	Clostridiales	Roseburia	0	0	0.69523	0	0	0	0	0	0	0	0	0	0
O2.UC6-2_GL0024319	formate dehydrogenase subunit gamma	Coriobacteriales	Collinsella	81.05	28125	18771	49501	26327	14836	23616	39682	46843	39791	91131	58449	29194
V1.FI33_GL0022502	succinate dehydrogenase / fumarate reductase, iron-sulfur subunit [EC:1.3.5.1 1.3.5.4]	Clostridiales	Subdoligranulum	0	0	0	0	0	0	0	0	0	0	0	0	0
MH0400_GL0069995	MH0400_GL0069995	Bacteroidales	Prevotella	0	0	17381	0	0	0	0	0	27025	28422	0	0	0
SZEY-37A_GL0094308	3-isopropylmalate dehydrogenase [EC:1.1.1.85]	Clostridiales	Roseburia	11.43	12981	10428	17016	0	0	0	0	0	0	0	0	12772
T2D-108A_GL0184353	chemotaxis protein methyltransferase CheR [EC:2.1.1.80]	Bacteroidales	Prevotella	10391	0	13905	0	0	0	0	0	0	0	0	0	0
V1.FI27_GL0005061	V1.FI27_GL0005061	Burkholderiales	Sutterella	0	0	0	0	0	0	0	0	0	0	0	0	0
T2D-123A_GL0026773	pyruvate decarboxylase [EC:4.1.1.1]	Bacteroidales	Prevotella	0	0	6257	0	0	4685	0	0	18017	28422	0	36531	18246
250twins_37331_GL0168624	cytochrome c oxidase subunit IV [EC:7.1.1.9]	Clostridiales	Dorea	62346	64903	0	30938	0	0	0	0	0	0	0	0	54739
MH0217_GL0166493	beta-carotene ketolase (CrtO type)	Clostridiales	Subdoligranulum	0	0	13905	30938	0.7313	23425	15744	0	0	0	0	0	0
V1.CD32-0_GL0105057	V/A-type H+/Na+-transporting ATPase subunit B	Clostridiales	Ruminococcus	14547	57691	9038	10828	80443	62466	70849	0	36033	56845	13501	36531	91231
MH0002_GL0065651	MH0002_GL0065651	Clostridiales	Eubacterium	0	0	0	0	0	0	0	0	0	0	0	0	0
MH0030_GL0018670	fumarate hydratase subunit beta [EC:4.2.1.2]	Clostridiales	Butyrivibrio	0	57691	0	0	0	85891	0	0	0	0	0	0	0
MH0041_GL0013622	ribose-phosphate pyrophosphokinase [EC:2.7.6.1]	Bacteroidales	Bacteroides	31173	0	0	0	0	0	0	0	0	0	0	0	0
MH0012_GL0006107	V-type H+-transporting ATPase subunit D	Selenomonadales	Mitsuokella	0	0	0.69523	15469	0	0	0	0	0	0	0	0	0
MH0329_GL0032102	enolase [EC:4.2.1.11]	Clostridiales	Dorea	0	36057	0.69523	15469	14626	0	0	29394	0	0	33752	0	0
V1.CD17-4_GL0116222	succinate dehydrogenase (ubiquinone) flavoprotein subunit [EC:1.3.5.1]	Clostridiales	Dorea	31173	93749	0	30938	36565	0	15744	0	0	0	0	0	0
MH0006_GL0016087	2-oxoglutarate dehydrogenase E1 component [EC:1.2.4.2]	undistinguishable	undistinguishable	0	0	0	0	0	0	0	0	0	0	0	0	0
MH0139_GL0077671	cellulose 1,4-beta-cellobiosidase [EC:3.2.1.91]	Lactobacillales	Lactobacillus	0	0	0	0	0	0	0	0	0	0	0	0	0
T2D-107A_GL0029221	T2D-107A_GL0029221	Bacteroidales	Odoribacter	0	0	0	0	0	0	0	0	0	0	0	0	0
MH0407_GL0032013	MH0407_GL0032013	Acidaminococcales	Phascolarctobacterium	0	14423	13905	0	0.7313	0.78083	0.78721	0	0	0	0	0	0
158742018-stool1_revised_scaffold21122_2_gene131195	TorA specific chaperone	undistinguishable	undistinguishable	41564	28846	0	0	0	0	0	0	0	0	0	0	0
MH0373_GL0177313	formate dehydrogenase subunit gamma	Clostridiales	Faecalibacterium	55072	0	54228	78892	41684	35137	0	30864	77471	0	0	0	80283
MH0026_GL0030326	V/A-type H+/Na+-transporting ATPase subunit B	Clostridiales	Ruminococcus	0	0	0	92814	0	0	0	0	0	0	0	0	0
250twins_37305R1_GL0013597	V-type H+-transporting ATPase subunit d	Clostridiales	Ruminococcus	0	0.72114	0.69523	15469	0.7313	23425	0	14697	0	0	0	0	0
1040964.LRU_02269	1040964.LRU_02269	Lactobacillales	Lactobacillus	31173	0	0	0	21939	0	0	0	0	0	0	0	0
DLM010_GL0064037	fructose 1,6-bisphosphate aldolase/phosphatase [EC:4.1.2.13 3.1.3.11]	Acidaminococcales	Phascolarctobacterium	0	0.72114	0	0	0	0	0	0	0	0	0	0	0
T2D-54A_GL0063888	5'-methylthioadenosine phosphorylase [EC:2.4.2.28]	Clostridiales	Ruminococcus	31173	28846	48666	15469	0	0	0	44092	0	0	0	0	0
250twins_37265R1_GL0085082	250twins_37265R1_GL0085082	Clostridiales	Eubacterium	20782	0	48666	30938	0	0	0	14697	18017	0	0	0	0
MH0151_GL0086359	MH0151_GL0086359	Bacteroidales	Prevotella	0	0	0	0	0	0	0	0	0	0	0	0	0
MH0002_GL0016290	fumarate hydratase subunit beta [EC:4.2.1.2]	Bacteroidales	Bacteroides	0	72114	0	0	0	0	94465	0	0	0	0	0	0
MH0389_GL0046182	L-iditol 2-dehydrogenase [EC:1.1.1.14]	Clostridiales	Roseburia	0	0	0	0	0	0	0	0	0	0	0	0	0
O2.UC28-2_GL0075573	F-type H+/Na+-transporting ATPase subunit alpha [EC:7.1.2.2 7.2.2.1]	undistinguishable	undistinguishable	62346	64903	27809	0	0	0	0	58789	0	0	0	0	0
250twins_37138_GL0194512	pyruvate dehydrogenase E1 component beta subunit [EC:1.2.4.1]	Bacteroidales	Bacteroides	10391	21634	0	0	0	0	0	0	0	0	0	0	0
MH0309_GL0012662	MH0309_GL0012662	Clostridiales	Eubacterium	0	0	0	0	0	0	0	0	0	0	0	0	0
MH0012_GL0076801	MH0012_GL0076801	Veillonellales	Megasphaera	0	0	0	0	0	0	0	0	0	0	0	0	0
MH0193_GL0113150	MH0193_GL0113150	Clostridiales	Faecalibacterium	41564	14423	20857	15469	0	0	0	0	0	0	0	0	0
SZEY-66A_GL0066418	large subunit ribosomal protein L10Ae	Bacteroidales	Parabacteroides	0	0	0	0	21939	0	31488	0	0	0	0	0	0
SZEY-37A_GL0034321	haloacetate dehalogenase [EC:3.8.1.3]	Clostridiales	Faecalibacterium	0	0	0.69523	0	0	0	0	0	0	0	0	0	0
MH0012_GL0158412	molecular chaperone DnaK	Bifidobacteriales	Bifidobacterium	0	0.72114	0	0	11701	0	0	0	18017	56845	0	0	0
MH0002_GL0059745	acetaldehyde dehydrogenase [EC:1.2.1.10]	Clostridiales	Eubacterium	0	28846	13905	0	43878	0	0	0	0	0	0	0	0
MH0176_GL0141371	MH0176_GL0141371	Clostridiales	Faecalibacterium	0	0	0	0	0	0	0	0	0	0	0	0	0
MH0008_GL0014566	phenylacetaldehyde oxime monooxygenase [EC:1.14.14.44]	Bacteroidales	Bacteroides	31173	57691	0	0	0	0	47233	0	0	0	0	0	0
V1.CD32-0_GL0014024	succinate dehydrogenase (ubiquinone) flavoprotein subunit [EC:1.3.5.1]	Clostridiales	Dorea	31173	93749	13905	15469	29252	0	15744	0	0	0	0	0	0
MH0002_GL0062100	MH0002_GL0062100	Clostridiales	Eubacterium	0	0	0	0	0	0	0	0	0	0	0	0	0
O2.UC48-0_GL0114931	trypsin [EC:3.4.21.4]	Clostridiales	Ruminococcus	0	0	0	15469	0	0	0	0	0	0	0	0	0
MH0023_GL0019391	cyclomaltodextrin glucanotransferase [EC:2.4.1.19]	Bacteroidales	Prevotella	0	0	97332	0	0.7313	78083	70849	0	12612	0	0	0	14597
MH0120_GL0003666	DNA polymerase III subunit delta [EC:2.7.7.7]	Bacteroidales	Prevotella	0	17307	42409	0	0	0	0	44092	0	102.32	0	0	36492
V1.CD10-0_GL0024950	formate dehydrogenase subunit gamma	Lactobacillales	Lactococcus	72737	0	0	30938	0	0	0	0	0	0	0	0	0
O2.UC2-2_GL0122387	O2.UC2-2_GL0122387	Clostridiales	Eubacterium	0	0	0.69523	0	0.7313	0.78083	15744	29394	0	0	0	0	0
MH0292_GL0081965	alkane 1-monooxygenase [EC:1.14.15.3]	Clostridiales	Dorea	62346	10817	41714	0	0	0	0	0	5405	0	0	0	25545
MH0025_GL0022988	homoserine kinase type II [EC:2.7.1.39]	Clostridiales	Pseudoflavonifractor	51955	79326	0	46407	80443	62466	0	0	0	0	0	0	0
MH0119_GL0015693	MH0119_GL0015693	Bacteroidales	Prevotella	0	0	0	0	0	0	0	0	0	0	0	73061	0
MH0288_GL0193746	MH0288_GL0193746	Bacteroidales	Prevotella	0	0	0.69523	0	0	0	0	0	0	0	0	0	0
MH0426_GL0047677	phosphatidylethanolamine/phosphatidyl-N-methylethanolamine N-methyltransferase [EC:2.1.1.17 2.1.1.71]	Clostridiales	Ruminococcus	0	0	20857	0	21939	0	0	0	0	0	0	0	0
MH0008_GL0008680	carbamoyl-phosphate synthase large subunit [EC:6.3.5.5]	Clostridiales	Roseburia	0	0	0.69523	0	0	0	0	0	0	0	0	0	0
160178356-stool1_revised_scaffold15742_1_gene81609	160178356-stool1_revised_scaffold15742_1_gene81609	Clostridiales	Ruminococcus	10391	0	13905	0	0	0	0	0	0	0	0	0	0
MH0319_GL0117069	trypsin [EC:3.4.21.4]	Bacteroidales	Prevotella	10391	0	69523	15469	0	31233	31488	0	0	0	0	0	36492
MH0233_GL0057729	large subunit ribosomal protein L10Ae	Clostridiales	Pseudoflavonifractor	11.43	0	0	0	0	0	0	0	0	0	16876	0	0
MH0350_GL0060771	phospho-N-acetylmuramoyl-pentapeptide-transferase [EC:2.7.8.13]	Lactobacillales	Lactobacillus	0	0	0	0	0	0	0	0	0	0	0	0	0
O2.UC48-1_GL0208252	O2.UC48-1_GL0208252	Clostridiales	Eubacterium	0	0	0	0	0	0	0	0	0	0	0	0	0
367928.BAD_0386	367928.BAD_0386	Bifidobacteriales	Bifidobacterium	0	0	0	0	21939	0	0	0	0	56845	0	0	0
MH0131_GL0105801	CDP-diacylglycerol---serine O-phosphatidyltransferase [EC:2.7.8.8]	undistinguishable	undistinguishable	10391	14423	0	0	0	0	0	0	0	0	0	0	0
250twins_36474_GL0106500	ring-1,2-phenylacetyl-CoA epoxidase subunit PaaB	Clostridiales	Faecalibacterium	0	0	0.69523	0	0	0	0	0	0	0	0	0	0
MH0447_GL0228814	phosphoenolpyruvate carboxykinase (GTP) [EC:4.1.1.32]	Clostridiales	Ruminococcus	83128	14423	11124	30938	95069	39041	0.78721	14697	0	0	23626	0	54739
MH0012_GL0185862	V-type H+-transporting ATPase subunit d	Bacteroidales	Prevotella	41564	79326	76475	29391	0	0	0	0	0	0	0	0	36492
MH0122_GL0074824	MH0122_GL0074824	Veillonellales	Megasphaera	0	0	0	0	0	0	0	0	0	0	0	0	0
MH0089_GL0026063	galactose-6-phosphate isomerase [EC:5.3.1.26]	Clostridiales	Clostridium	36368	50.48	36152	43313	0	0	33063	0	23421	0	0	0	20071
MH0397_GL0170380	dihydropteroate synthase [EC:2.5.1.15]	Acidaminococcales	Phascolarctobacterium	0	0.72114	13905	0	0.7313	0	0.78721	0	0	0	0	0	0
250twins_37315_GL0178965	beta-carotene ketolase (CrtO type)	Bacteroidales	Prevotella	0	28846	0	0	0	0	0	0	0	0	0	0	0
250twins_36695_GL0111185	macrolide transport system ATP-binding/permease protein [EC:3.6.3.-]	Desulfovibrionales	Desulfovibrio	0	0	0	0	0	0	0	0	0	0	0	0	0
MH0033_GL0050084	molecular chaperone DnaK	Clostridiales	Eubacterium	0	72114	0	0	0	0	0	13227	0	0	0	0	0
MH0089_GL0084344	MH0089_GL0084344	Clostridiales	Faecalibacterium	0	0.72114	0	0	0	0	0	0	0	0	0	0	0
DOF011_GL0014348	2-polyprenyl-6-hydroxyphenyl methylase / 3-demethylubiquinone-9 3-methyltransferase [EC:2.1.1.222 2.1.1.64]	Clostridiales	Faecalibacterium	0	14423	27809	77345	0	0	0	0	0	0	0	0	0
SZEY-58A_GL0036717	SZEY-58A_GL0036717	Bacteroidales	Bacteroides	0	14423	0	0	0	0	0	0	0	0	0	0	0
MH0009_GL0050712	DNA replication licensing factor MCM7 [EC:3.6.4.12]	Bacteroidales	Prevotella	0	0	43799	0	0	0	0	0	0	0	0	0	20071
MH0006_GL0023564	MH0006_GL0023564	undistinguishable	undistinguishable	0	0	0	0	0	0	0	0	0	0	0	0	0
O2.UC43-2_GL0030526	O2.UC43-2_GL0030526	Clostridiales	Eubacterium	0	12981	0.69523	0	0	0	0	0	0	0	0	0	0
MH0127_GL0027709	glucokinase [EC:2.7.1.2]	Clostridiales	Coprococcus	84167	36778	29895	52594	60698	33576	46445	0	0	0	0	0	120.42
250twins_37323_GL0089070	aspartate aminotransferase, chloroplastic [EC:2.6.1.1]	Clostridiales	Ruminococcus	0	0	0	0	0	0	0	0	0	0	0	0	0
V1.CD12-3_GL0057202	V/A-type H+/Na+-transporting ATPase subunit D	Clostridiales	Coprococcus	0	0	20857	0	0	0	0	0	0	0	0	0	0
MH0003_GL0005200	MH0003_GL0005200	Clostridiales	Ruminococcus	0	0	0	0	0	0.78083	0	0	0	0	0	0	0
MH0165_GL0021986	MH0165_GL0021986	Bacteroidales	Prevotella	0	0	76475	30938	0	0	31488	0	0	0	0	0	0
MH0139_GL0054252	MH0139_GL0054252	Lactobacillales	Lactobacillus	0	0	0	0	0	0	0	0	0	0	0	0	0
MH0400_GL0038218	MH0400_GL0038218	Bacteroidales	Prevotella	0	0	0	0	0	0	23616	44092	36033	0	0	10959	0
MH0330_GL0221569	NADH-quinone oxidoreductase subunit E [EC:7.1.1.2]	Acidaminococcales	Acidaminococcus	0	0	0	0	0	0	0	0	0	0	0	0	0
250twins_37406_GL0123269	acetolactate synthase I/III small subunit [EC:2.2.1.6]	Clostridiales	Coprococcus	0	0	0	0	0	0	0	0	0	0	0	0	0
MH0131_GL0038662	MH0131_GL0038662	Coriobacteriales	Collinsella	20782	0.72114	0.69523	0	43878	0.78083	0	0	0	0	0	0	0
MH0127_GL0074458	p21-activated kinase 1 [EC:2.7.11.1]	Clostridiales	Faecalibacterium	0	0	0	0	0	0	0	0	0	0	0	0	0
MH0012_GL0097523	pyruvate dehydrogenase E1 component alpha subunit [EC:1.2.4.1]	Bacteroidales	Bacteroides	0	0.72114	0	0	0	0	0	0	0	0	0	0	0
SZEY-66A_GL0090651	3-carboxy-cis,cis-muconate cycloisomerase [EC:5.5.1.2]	Clostridiales	Roseburia	0	0	0	0	0	0	0	0	0	0	0	0	0
MH0031_GL0034588	acetaldehyde dehydrogenase [EC:1.2.1.10]	Bacteroidales	Prevotella	0	0	13905	30938	0	0	0	0	0	0	0	0	0
158499257-stool2_revised_scaffold37782_1_gene171722	glucokinase [EC:2.7.1.2]	Bacteroidales	Bacteroides	93519	15144	0	12375	0	0	0	0	0	0	0	0	0
MH0371_GL0073777	serine/threonine-protein phosphatase 2A catalytic subunit [EC:3.1.3.16]	Clostridiales	Faecalibacterium	0	0	48666	0	0	15617	0	0	0	0	0	10959	72985
MH0382_GL0033009	checkpoint serine/threonine-protein kinase [EC:2.7.11.1]	Clostridiales	Clostridium	41564	0	27809	0	29252	0.78083	0	0	0	0	33752	0	0
MH0246_GL0042944	MH0246_GL0042944	Clostridiales	Coprococcus	0	0	0	0	0	0	0	0	0	0	0	0	0
NLM015_GL0009747	fumarate hydratase, class II [EC:4.2.1.2]	Bacteroidales	Prevotella	0	0	6257	15469	0	23425	15744	0	0	0	0	0	18246
MH0222_GL0072735	large subunit ribosomal protein L35Ae	Clostridiales	Blautia	0	0	0	0	0	0	0	0	0	0	0	0	0
MH0143_GL0053828	MH0143_GL0053828	Bacteroidales	Prevotella	20782	0	48666	61876	0	0	15744	0	19818	0	0	0	10948
SZEY-60A_GL0005065	SZEY-60A_GL0005065	Bacteroidales	Bacteroides	0	10096	0	0	0	0	62977	58789	0	0	0	0	0
V1.CD34-0_GL0061890	3-hydroxyacyl-CoA dehydrogenase / enoyl-CoA hydratase / 3-hydroxybutyryl-CoA epimerase / enoyl-CoA isomerase [EC:1.1.1.35 4.2.1.17 5.1.2.3 5.3.3.8]	Bacteroidales	Prevotella	31173	28846	6257	46407	0	62466	94465	13227	90083	0	33752	32878	10948
O2.UC43-2_GL0016476	glucan endo-1,3-beta-D-glucosidase [EC:3.2.1.39]	Bacteroidales	Prevotella	15586	23077	34761	26297	0	0	24404	0	50446	0	0	0	29194
657314.CK5_25200	glucokinase [EC:2.7.1.2]	Clostridiales	Blautia	83128	56249	44495	58782	71668	39822	41722	39682	0	0	209.26	84.02	160.57
MH0003_GL0042613	formate C-acetyltransferase [EC:2.3.1.54]	Clostridiales	Ruminococcus	0	0	0.69523	30938	0	62466	0	29394	36033	0	0	0	0
V1.CD40-0_GL0157342	V1.CD40-0_GL0157342	Bacteroidales	Prevotella	0	0	41714	30938	0	39041	0	44092	5405	0	0	0	0
250twins_37298R1_GL0104333	N4-(beta-N-acetylglucosaminyl)-L-asparaginase [EC:3.5.1.26]	Clostridiales	Ruminococcus	11.43	64903	69523	0	14626	0	0	0	0	0	0	0	18246
T2D-45A_GL0015031	T2D-45A_GL0015031	Clostridiales	Blautia	20782	28846	0.69523	30938	0	0	0	0	0	0	0	73061	72985
MH0060_GL0024692	linoleoyl-CoA desaturase [EC:1.14.19.3]	Clostridiales	Faecalibacterium	0	5048	0	0	80443	54658	0	0	0	0	13501	0	0
MH0400_GL0053273	F-type H+-transporting ATPase subunit a	Bacteroidales	Prevotella	0	0	83427	0	0	62466	0	0	5405	0	33752	0	0
MH0002_GL0032295	3-isopropylmalate dehydrogenase [EC:1.1.1.85]	Clostridiales	Eubacterium	0	14423	0	30938	0.7313	0	0	58789	0	0	0	0	0
160502038-stool1_revised_scaffold17355_1_gene118154	160502038-stool1_revised_scaffold17355_1_gene118154	Clostridiales	Subdoligranulum	0	0.72114	0.69523	0	21939	70274	0.78721	0	18017	0	0	0	18246
V1.CD34-0_GL0070491	DNA polymerase III subunit delta [EC:2.7.7.7]	Bacteroidales	Prevotella	0	0	0	0	0	0	0	0	0	0	0	80367	0
250twins_35387_GL0013050	N-formylglutamate deformylase [EC:3.5.1.68]	Clostridiales	Blautia	0	24519	0	0	0	0	0	0	0	0	0	0	63862
250twins_37102_GL0109648	250twins_37102_GL0109648	Clostridiales	Faecalibacterium	0	0	0	15469	0	0	0	0	0	0	0	0	0
MH0055_GL0017418	MH0055_GL0017418	Bacteroidales	Prevotella	0	0	0	0	0	0	0	0	0	0	0	0	0
O2.UC14-2_GL0023513	tagaturonate reductase [EC:1.1.1.58]	Clostridiales	Faecalibacterium	0	0	27809	46407	0	0	0	0	0	0	0	0	54739
MH0012_GL0018441	beta-carotene ketolase (CrtO type)	Bacteroidales	Bacteroides	0	14423	0	0	0	0	0	0	0	0	0	0	0
MH0145_GL0153486	cytochrome c oxidase subunit 6a	Clostridiales	Blautia	13508	93749	15295	18563	0	0	0	0	0	0	0	0	21895
ED9A_GL0030837	checkpoint serine/threonine-protein kinase [EC:2.7.11.1]	Clostridiales	Ruminococcus	0	0.72114	0.69523	15469	0.7313	10932	15744	58789	0	0	0	0	0
MH0026_GL0024616	MH0026_GL0024616	Bacteroidales	Prevotella	0	0	34761	0	0	15617	0	0	0	0	0	0	0
MH0138_GL0013250	MH0138_GL0013250	Veillonellales	Megasphaera	0	0	0	0	0	0	0	0	0	0	0	0	0
250twins_36019_GL0078398	250twins_36019_GL0078398	Clostridiales	Blautia	11.43	13702	6257	0	25596	10932	78721	0	0	0	33752	0	45615
ED20A_GL0022602	ED20A_GL0022602	Bacteroidales	Prevotella	0	0	0.69523	0	0	0	0	0	0	0	0	0	0
MH0188_GL0052314	MH0188_GL0052314	Clostridiales	Blautia	17665	0	0	43313	0	0	0	0	0	0	0	0	10948
765074482-stool2_revised_scaffold9495_2_gene139159	765074482-stool2_revised_scaffold9495_2_gene139159	Clostridiales	Coprococcus	0	0.72114	20857	0	0	0	0	0	0	0	0	0	0
MH0259_GL0035171	cyclomaltodextrin glucanotransferase [EC:2.4.1.19]	Clostridiales	Roseburia	0	0	0.69523	0	0	0	0	0	0	0	0	0	0
MH0332_GL0097145	amidophosphoribosyltransferase [EC:2.4.2.14]	Coriobacteriales	Collinsella	41564	28846	0	0	0	0	0	0	0	0	0	0	0
411461.DORFOR_01642	411461.DORFOR_01642	Clostridiales	Dorea	20782	0	0	0	0	0	0	0	0	0	0	0	0
MH0434_GL0008485	alpha-mannosidase [EC:3.2.1.24]	Clostridiales	Ruminococcus	0	0	0	0	0	15617	0	0	0	0	0	0	0
MH0003_GL0012890	MH0003_GL0012890	Clostridiales	Ruminococcus	0	0	0	0	0	0	0	0	0	0	0	0	0
469609.HMPREF0847_00215	formate dehydrogenase subunit gamma	Lactobacillales	Streptococcus	41564	0	0	0	0	0	47233	0	0	0	0	0	0
MH0150_GL0077035	mannose PTS system EIIC component	Desulfovibrionales	Bilophila	10391	64903	0	0	0.7313	0	0.78721	58789	0	0	67504	0	0
MH0087_GL0040944	MH0087_GL0040944	Clostridiales	Ruminococcus	0	0.72114	0.69523	0	0	0	0	0	0	0	0	0	0
MH0001_GL0001696	fumarate reductase flavoprotein subunit [EC:1.3.5.4]	Bacteroidales	Prevotella	0	0	0	0	0	4685	0	0	0	0	0	0	0
MH0006_GL0127691	5'-methylthioadenosine phosphorylase [EC:2.4.2.28]	Acidaminococcales	Phascolarctobacterium	0	0	0	0	0	0	0	29394	0	0	0	0	0
MH0012_GL0226846	MH0012_GL0226846	Clostridiales	Butyrivibrio	0	0	0	0	80443	11712	0	0	0	0	0	0	41966
250twins_35583_GL0039448	glucokinase [EC:2.7.1.2]	Clostridiales	Roseburia	0	45432	0	0	0	0	0	30864	61256	0	0	0	0
V1.UC7-0_GL0031912	galactose-6-phosphate isomerase [EC:5.3.1.26]	Clostridiales	Roseburia	22.86	54807	42409	34032	81906	56.22	20468	0	21.62	0	37127	25571	18246
MH0010_GL0024858	alcohol dehydrogenase [EC:1.1.1.1]	Clostridiales	Faecalibacterium	0	0	0.69523	0	0	0	0	0	0	0	0	0	0
MH0023_GL0028228	arginase [EC:3.5.3.1]	Clostridiales	Eubacterium	0	21634	27809	0	51191	0	0	0	0	0	0	0	0
V1.UC2-0_GL0018368	V1.UC2-0_GL0018368	Bacteroidales	Bacteroides	10391	36057	0	0	0	0	0	0	0	0	0	0	0
250twins_35515_GL0041290	DNA replication licensing factor MCM7 [EC:3.6.4.12]	Coriobacteriales	Collinsella	23899	5048	0	12375	0	0	11808	0	0	0	0	0	72985
MH0192_GL0125704	MH0192_GL0125704	Lactobacillales	Lactobacillus	0	0	0	0	0.7313	0	0	0	0	0	0	0	0
MH0145_GL0095179	cobyrinic acid a,c-diamide synthase [EC:6.3.5.9 6.3.5.11]	undistinguishable	undistinguishable	0	14423	0	30938	0	0	0	0	0	0	0	0	0
MH0006_GL0224493	MH0006_GL0224493	Acidaminococcales	Phascolarctobacterium	0	0	0	0	0	0	0	0	0	0	0	0	0
250twins_36057_GL0050598	250twins_36057_GL0050598	Clostridiales	Eubacterium	0	0	0	0	0	0	0	0	0	0	0	0	0
SZEY-27A_GL0054702	altronate hydrolase [EC:4.2.1.7]	Clostridiales	Ruminococcus	0	0	0	0	0	0.78083	0	0	0	0	0	0	0
MH0357_GL0144358	glucan endo-1,3-beta-D-glucosidase [EC:3.2.1.39]	Selenomonadales	Mitsuokella	10391	0	48666	0	0	0	0	0	0	0	0	0	0
T2D-8A_GL0078156	T2D-8A_GL0078156	Bacteroidales	Prevotella	0	0	0	0	0	0	0	0	0	0	0	0	0
MH0025_GL0072291	salicylate biosynthesis isochorismate synthase [EC:5.4.4.2]	Brachyspirales	Brachyspira	0	0	20857	0	0	31233	0	0	0	0	0	0	0
1042403.BALAC2494_00268	6-phosphogluconolactonase [EC:3.1.1.31]	Bifidobacteriales	Bifidobacterium	0	0	0	0	0	0	0	0	0	0	0	0	0
T2D-70A_GL0023171	T2D-70A_GL0023171	Bacteroidales	Bacteroides	0	0	0	0	0	0	0	0	0	0	0	0	0
MH0136_GL0026411	corticosteroid 11-beta-dehydrogenase isozyme 2 [EC:1.1.1.-]	Clostridiales	Faecalibacterium	36368	17307	25723	0	0	0	0	88183	48645	0	0	0	45615
250twins_37461_GL0076742	250twins_37461_GL0076742	Clostridiales	Dorea	10391	0	0	0	0	0	0	0	0	0	0	0	0
SZEY-62A_GL0048218	SZEY-62A_GL0048218	Acidaminococcales	Phascolarctobacterium	0	0	0.69523	0	0	0	0	44092	0	0	0	0	0
MH0039_GL0043289	MH0039_GL0043289	Clostridiales	Roseburia	0	0	0.69523	0	0	0	0	0	0	0	0	0	0
MH0006_GL0008018	4-deoxy-L-threo-5-hexosulose-uronate ketol-isomerase [EC:5.3.1.17]	Bacteroidales	Prevotella	0	0	13905	0	0	0	0	0	0	0	0	0	0
MH0063_GL0033660	MH0063_GL0033660	Bacteroidales	Prevotella	0	0	13905	0	0	0	0	0	0	0	0	0	0
250twins_37308R1_GL0009385	DNA-directed RNA polymerase III subunit RPC8	Bacteroidales	Prevotella	0	14423	83427	15469	0.7313	31233	47233	58789	18017	0	0	73061	18246
MH0118_GL0057867	MH0118_GL0057867	Veillonellales	Megasphaera	0	0	0	0	0	0	0	0	0	0	0	0	0
250twins_36011_GL0133403	4-aminobutyrate aminotransferase [EC:2.6.1.19]	Clostridiales	Ruminococcus	0	0.72114	0	0	0	0	0	0	0	0	0	0	0
250twins_36474_GL0192846	thiamine pyrophosphokinase [EC:2.7.6.2]	Clostridiales	Ruminococcus	0	0	0.69523	0	0.7313	0	0	0	0	0	33752	73061	0
250twins_37652_GL0179416	serine/threonine-protein kinase CHEK1 [EC:2.7.11.1]	Bifidobacteriales	Bifidobacterium	0	0	0	0	21939	0	0	0	0	0	0	0	0
T2D-22A_GL0026943	T2D-22A_GL0026943	Bacteroidales	Parabacteroides	0	0	0	0	0	0	0	0	0	0	0	0	0
MH0001_GL0021475	cathepsin L [EC:3.4.22.15]	Bacteroidales	Prevotella	10391	0.72114	69523	0	0	23425	0.78721	29394	0	11369	0	10959	0
MH0002_GL0011109	1,4-alpha-glucan branching enzyme [EC:2.4.1.18]	Clostridiales	Eubacterium	0	0	0	0	0	0	0	0	0	0	0	0	0
MH0001_GL0020938	galactosylceramidase [EC:3.2.1.46]	Bacteroidales	Prevotella	0	0	0.69523	0	0.7313	0	0	0	18017	0	33752	0	0
MH0280_GL0194868	urease subunit alpha [EC:3.5.1.5]	Selenomonadales	Mitsuokella	0	0	0	0	0	0	0	0	0	0	0	0	0
V1.UC39-0_GL0121738	corticosteroid 11-beta-dehydrogenase isozyme 2 [EC:1.1.1.-]	Clostridiales	Coprococcus	20782	0	0	15469	0	0	0	0	0	0	0	0	0
MH0250_GL0088101	MH0250_GL0088101	Clostridiales	Faecalibacterium	20782	0	20857	15469	0	0	0	0	0	0	0	0	0
MH0205_GL0091081	galactose-6-phosphate isomerase [EC:5.3.1.26]	Clostridiales	Ruminococcus	0	39663	16685	57235	0	0	0	0	0	0	0	0	21895
MH0017_GL0031366	N-acylmannosamine kinase [EC:2.7.1.60]	Clostridiales	Faecalibacterium	41564	0	0	46407	0	0	0	14697	0	56845	0	0	0
MH0108_GL0002134	fumarate hydratase subunit alpha [EC:4.2.1.2]	Desulfovibrionales	Desulfovibrio	0	21634	20857	0	36565	0.78083	0	29394	0	0	0	0	0
SZEY-20A_GL0050451	SZEY-20A_GL0050451	Bacteroidales	Prevotella	10391	0	0	0	14626	4685	0	0	0	0	0	0	0
250twins_36696_GL0086010	glucokinase [EC:2.7.1.2]	Clostridiales	Coprococcus	89362	43.99	36847	64.97	0	0	53.53	0	0	0	0	113.24	151.44
O2.UC11-1_GL0044161	N-acetylmuramoyl-L-alanine amidase [EC:3.5.1.28]	Bifidobacteriales	Bifidobacterium	0	0	0	0	0	0	0	0	0	0	0	0	0
420247.Msm_0746	phycocyanobilin lyase subunit beta [EC:4.4.1.32]	Methanobacteriales	Methanobrevibacter	0	0	0	0	0	0	0	0	0	0	0	0	0
250twins_36696_GL0257771	250twins_36696_GL0257771	Clostridiales	Ruminococcus	41564	0	55618	77345	0	0	0	0	0	0	0	0	0
MH0131_GL0002631	cobyrinic acid a,c-diamide synthase [EC:6.3.5.9 6.3.5.11]	Coriobacteriales	Collinsella	10391	36057	20857	30938	36565	0.78083	23616	44092	5405	0	0	0	18246
MH0063_GL0029569	succinate dehydrogenase / fumarate reductase, iron-sulfur subunit [EC:1.3.5.1 1.3.5.4]	Bacteroidales	Prevotella	0	12259	45.19	0	0	0	26765	39682	0	0	0	0	173.34
V1.CD20-4_GL0082521	succinate dehydrogenase / fumarate reductase, iron-sulfur subunit [EC:1.3.5.1 1.3.5.4]	Clostridiales	Blautia	0	12981	12514	92814	0	0	0	0	0	0	0	0	16422
O2.UC13-2_GL0061731	O2.UC13-2_GL0061731	Lactobacillales	Lactococcus	0	0	0	0	0	0	0	0	0	0	0	0	0
250twins_37201_GL0040621	250twins_37201_GL0040621	Bacteroidales	Prevotella	0	0	27809	15469	0	0	15744	0	0	0	0	0	54739
BGI-06A_GL0050361	imidazoleglycerol-phosphate dehydratase [EC:4.2.1.19]	Clostridiales	Clostridium	0	14423	0	46407	0	0.78083	0	0	0	0	0	0	0
DOF010_GL0019240	3-isopropylmalate dehydrogenase [EC:1.1.1.85]	Clostridiales	Clostridium	0	0	0	0	0	0	0	0	0	0	0	0	0
250twins_36058_GL0108243	D-3-phosphoglycerate dehydrogenase / 2-oxoglutarate reductase [EC:1.1.1.95 1.1.1.399]	Bacteroidales	Bacteroides	0	0	0	0	0	0	0	0	0	0	0	0	0
NLM031_GL0049677	NLM031_GL0049677	Clostridiales	Faecalibacterium	0	0	0.69523	0	14626	0	0	0	0	0	0	0	0
MH0001_GL0002059	MH0001_GL0002059	Bacteroidales	Prevotella	0	0.72114	27809	30938	0.7313	39041	55105	0	0	0	0	0	0
MH0041_GL0000003	V-type H+-transporting ATPase subunit D	Bifidobacteriales	Bifidobacterium	0	0.72114	0	0	36565	0	0	0	18017	0	0	0	0
250twins_37173_GL0013302	large subunit ribosomal protein L10e	Clostridiales	Ruminococcus	11.43	43269	20857	46407	65817	0	15744	0	0	0	0	14612	0
250twins_35708_GL0098870	transaldolase [EC:2.2.1.2]	undistinguishable	undistinguishable	10391	0	0	0	0.7313	0.78083	0	0	0	0	0	0	0
158337416-stool2_revised_C1017206_1_gene76401	N-acetylgalactosamine PTS system EIIB component [EC:2.7.1.-]	Clostridiales	Eubacterium	0	0.72114	0	61876	51191	15617	0.78721	0	0	0	33752	0	0
MH0026_GL0036425	anaerobic carbon-monoxide dehydrogenase, CODH/ACS complex subunit alpha [EC:1.2.7.4]	Bacteroidales	Prevotella	0	0.72114	11819	15469	0	0	0	0	0	0	0	0	72985
MH0050_GL0028357	fumarate reductase flavoprotein subunit [EC:1.3.5.4]	Bacteroidales	Prevotella	0	0	27809	0	0	0	0	0	0	0	0	0	0
MH0193_GL0050914	MH0193_GL0050914	undistinguishable	undistinguishable	0	0	0	0	0	0	0	0	0	0	0	0	0
MH0292_GL0113301	2,3,4,5-tetrahydropyridine-2,6-dicarboxylate N-succinyltransferase [EC:2.3.1.117]	Bifidobacteriales	Bifidobacterium	0	0	0	0	0	0	0	0	0	0	0	0	0
NOM026_GL0048494	pyruvate dehydrogenase E1 component alpha subunit [EC:1.2.4.1]	Bacteroidales	Bacteroides	0	36057	0	0	0	0	0	0	0	0	0	0	0
N026A_GL0004055	precorrin-6A synthase [EC:2.1.1.152]	Clostridiales	Eubacterium	0	0	13905	46407	0	0	0	29394	0	0	0	36531	0
MH0001_GL0005014	MH0001_GL0005014	Bacteroidales	Prevotella	0	0	41714	0	0	15617	0	0	0	0	0	0	0
MH0233_GL0105413	MH0233_GL0105413	undistinguishable	undistinguishable	41564	0	13905	0	0	0	0	0	0	0	0	0	0
O2.UC24-2_GL0074155	acid phosphatase [EC:3.1.3.2]	Bacteroidales	Bacteroides	10391	64903	13905	30938	0.7313	62466	14.17	14697	16215	0	33752	73061	72985
MH0099_GL0003282	DNA polymerase III subunit delta [EC:2.7.7.7]	Bacteroidales	Bacteroides	21821	23798	0	0	0	0	0	0	0	0	0	0	0
MH0001_GL0000897	fumarate hydratase subunit beta [EC:4.2.1.2]	undistinguishable	undistinguishable	0	0	0	0	7313	0	0	0	0	0	0	0	0
N084A_GL0093237	N084A_GL0093237	Clostridiales	Eubacterium	0	0	0	0	0	0	0	0	0	0	0	0	0
MH0422_GL0166997	glycerol-3-phosphate dehydrogenase (NAD(P)+) [EC:1.1.1.94]	Clostridiales	Ruminococcus	0	0.72114	0	46407	0	23425	0	29394	18017	0	0	0	0
MH0106_GL0032132	MH0106_GL0032132	Clostridiales	Roseburia	0	0	0	0	29252	0	0	0	0	0	0	0	0
T2D-108A_GL0060643	T2D-108A_GL0060643	Bacteroidales	Bacteroides	0	10817	0	0	0	0	0	0	0	0	0	0	0
MH0239_GL0023552	MH0239_GL0023552	Bacteroidales	Bacteroides	31173	36057	0.69523	0	0	0	0	0	0	0	0	0	0
MH0034_GL0002148	nicotinate-nucleotide adenylyltransferase [EC:2.7.7.18]	Bacteroidales	Prevotella	0	0	48666	0	0	0	0.78721	0	0	0	0	0	0
250twins_35365_GL0149709	urease subunit alpha [EC:3.5.1.5]	Bifidobacteriales	Bifidobacterium	0	14423	0	0	21939	0	0	0	0	0	0	0	0
MH0088_GL0094151	acetaldehyde dehydrogenase [EC:1.2.1.10]	Clostridiales	Blautia	0	0	0	0	0	0	0	0	0	0	0	0	0
MH0090_GL0075086	galactose-6-phosphate isomerase [EC:5.3.1.26]	Bacteroidales	Prevotella	0	0	0	69.61	0	0	0	0	0	0	0	0	0
MH0227_GL0064525	DNA polymerase III subunit delta [EC:2.7.7.7]	Clostridiales	Faecalibacterium	29095	0	11819	0	16089	15617	0	0	0	0	0	0	0
391904.BLIJ_2248	urease subunit alpha [EC:3.5.1.5]	Bifidobacteriales	Bifidobacterium	0	21634	0	0	0	0	0	0	0	0	0	36531	0
O2.UC2-1_GL0161739	creatinine amidohydrolase [EC:3.5.2.10]	Clostridiales	Faecalibacterium	20782	0	0	0	0	0	0	0	0	0	0	0	0
V1.FI09_GL0038739	galactose-6-phosphate isomerase [EC:5.3.1.26]	Veillonellales	Dialister	15586	20192	20162	15469	0	0	14957	0	0	0	0	0	36492
250twins_35550_GL0004980	heterodisulfide reductase subunit C2 [EC:1.8.7.3 1.8.98.4 1.8.98.5 1.8.98.6]	undistinguishable	undistinguishable	0	0	0.69523	15469	0	0	0	0	0	0	0	0	0
250twins_35552_GL0011852	4-aminobutyrate aminotransferase [EC:2.6.1.19]	Clostridiales	Blautia	10391	0	0	0	0	0	0	0	0	0	0	0	0
MH0003_GL0049721	methenyltetrahydromethanopterin cyclohydrolase [EC:3.5.4.27]	Clostridiales	Ruminococcus	0	0.72114	0	0	0	0	0	0	0	0	0	0	0
MH0005_GL0005664	F-type H+-transporting ATPase subunit a	Bacteroidales	Prevotella	0	0.72114	11124	30938	0.7313	39041	47233	0	0	11369	0	0	54739
MH0135_GL0086243	tagaturonate reductase [EC:1.1.1.58]	Clostridiales	Faecalibacterium	0	0	0	12375	0	0	0	0	0	0	0	0	0
MH0083_GL0075102	acetolactate decarboxylase [EC:4.1.1.5]	Veillonellales	Megasphaera	0	0	0	0	0	0	0	14697	0	0	0	0	0
MH0247_GL0042126	shikimate dehydrogenase [EC:1.1.1.25]	Clostridiales	Blautia	0	0	0	0	0	0	0	0	0	0	0	0	54739
MH0382_GL0022495	20S proteasome subunit alpha 2 [EC:3.4.25.1]	Clostridiales	Roseburia	47798	0	10428	27844	27789	17178	0	0	0	11369	20251	0	10948
MH0056_GL0012531	MH0056_GL0012531	Clostridiales	Eubacterium	0	14423	34761	0	36565	0.78083	0	0	0	0	0	0	0
MH0448_GL0167296	V-type H+-transporting ATPase subunit B	Selenomonadales	Mitsuokella	20782	0	20857	15469	0	0.78083	0	0	0	0	0	0	0
O2.UC7-0_GL0121971	oxaloacetate decarboxylase (Na+ extruding) subunit gamma	Clostridiales	Ruminococcus	49877	20913	0	12375	0	0	0	0	0	0	0	0	0
NLF002_GL0028918	6,7-dimethyl-8-ribityllumazine synthase [EC:2.5.1.78]	Clostridiales	Roseburia	0	0	0.69523	0	0	0	0	0	0	0	0	0	0
MH0118_GL0099415	nicotinate-nucleotide adenylyltransferase [EC:2.7.7.18]	Clostridiales	Dorea	0	0	0	0	0	0	0	0	0	0	0	0	0
MH0131_GL0170216	MH0131_GL0170216	Clostridiales	Faecalibacterium	0	0	48666	46407	21939	23425	23616	0	16215	0	33752	0	21895
O2.UC30-1_GL0128133	galactonate dehydratase [EC:4.2.1.6]	Clostridiales	Dorea	41564	36057	13905	15469	0.7313	0	0.78721	14697	0	0	0	36531	0
250twins_37136_GL0172010	250twins_37136_GL0172010	Clostridiales	Butyrivibrio	0	0	0	0	0	23425	0	0	0	0	0	0	0
MH0357_GL0200388	dUTP pyrophosphatase [EC:3.6.1.23]	Bacteroidales	Prevotella	0	0	83427	0	0	23425	31488	0	0	0	0	0	0
MH0152_GL0048937	MH0152_GL0048937	Clostridiales	Faecalibacterium	0	0	0	0	0	0	0	0	0	0	0	0	0
MH0002_GL0018564	isoamylase [EC:3.2.1.68]	Clostridiales	Eubacterium	0	5048	27809	0	0	0	0	0	0	0	0	0	0
MH0429_GL0155644	2-polyprenyl-6-hydroxyphenyl methylase / 3-demethylubiquinone-9 3-methyltransferase [EC:2.1.1.222 2.1.1.64]	Bacteroidales	Prevotella	0	0.72114	13905	0	0	0.78083	31488	0	0	0	0	0	0
MH0087_GL0008588	MH0087_GL0008588	Clostridiales	Ruminococcus	14547	12259	76475	15469	29252	12493	86593	73486	5405	102.32	50628	18265	45615
MH0050_GL0020177	MH0050_GL0020177	Clostridiales	Butyrivibrio	0	0	0	0	95069	70274	0	0	0	0	0	0	0
250twins_35516_GL0127914	serine/threonine-protein phosphatase 2A catalytic subunit [EC:3.1.3.16]	Clostridiales	Roseburia	0	0	0	0	0	0	0	0	0	0	0	0	0
MH0088_GL0071814	20S proteasome subunit alpha 2 [EC:3.4.25.1]	Clostridiales	Blautia	0	0	0	0	0	0	0	0	0	0	0	0	0
O2.UC17-1_GL0083797	arginine decarboxylase [EC:4.1.1.19]	Lactobacillales	Streptococcus	0	0	0	0	0	0	0	0	0	0	0	0	0
MH0441_GL0090117	20S proteasome subunit alpha 2 [EC:3.4.25.1]	Clostridiales	Eubacterium	0	0	97332	40219	25596	19521	0	0	0	0	0	0	0
MH0252_GL0179035	DNA polymerase III subunit alpha [EC:2.7.7.7]	Bacteroidales	Prevotella	0	12981	0	10828	0	20302	0	17637	0	0	0	0	0
250twins_37333_GL0051626	250twins_37333_GL0051626	Coriobacteriales	Collinsella	20782	0	0	0	0	0	0	0	0	0	0	0	0
MH0006_GL0224404	G2/mitotic-specific cyclin 1	Acidaminococcales	Phascolarctobacterium	0	0	13905	0	21939	0.78083	0.78721	58789	0	0	0	0	0
O2.UC16-2_GL0074660	O2.UC16-2_GL0074660	Selenomonadales	Mitsuokella	0	0	20857	15469	0	0.78083	0	0	0	0	0	0	0
V1.CD24-0_GL0037566	RAC serine/threonine-protein kinase [EC:2.7.11.1]	Clostridiales	Blautia	0	36057	0	0	0	0	0	0	0	0	0	0	0
V1.CD1-0-PT_GL0103563	V1.CD1-0-PT_GL0103563	Bifidobacteriales	Bifidobacterium	0	57691	0	0	7313	0	0	0	0	0	0	0	0
MH0002_GL0060297	MH0002_GL0060297	Bacteroidales	Bacteroides	0	0	0	0	0	0	0	0	0	0	0	0	0
702446.CUU_1118	thiopurine S-methyltransferase [EC:2.1.1.67]	Bacteroidales	Bacteroides	0	21634	0	0	0	0	0	0	0	0	0	0	0
MH0188_GL0148660	serine/threonine-protein phosphatase 2A catalytic subunit [EC:3.1.3.16]	Clostridiales	Faecalibacterium	10391	28846	55618	10828	80443	4685	47233	29394	45041	0	30377	18265	27369
BGI-33A_GL0034010	BGI-33A_GL0034010	Bacteroidales	Bacteroides	0	21634	0	0	0	0	0	0	0	0	0	0	0
MH0096_GL0048120	glucokinase [EC:2.7.1.2]	Clostridiales	Ruminococcus	35329	24519	13905	30938	29983	25767	25978	0	0	0	84.38	0	74809
MH0005_GL0001767	cathepsin L [EC:3.4.22.15]	Bacteroidales	Prevotella	0	0	76475	30938	0	15617	15744	0	36033	56845	0	0	0
MH0091_GL0029744	prolyl-tRNA synthetase [EC:6.1.1.15]	Acidaminococcales	Phascolarctobacterium	0	0	27809	0	0	0	0	73486	0	0	0	0	0
MH0417_GL0042114	MH0417_GL0042114	Clostridiales	Blautia	10391	0	0	0	0	0	0	0	0	0	0	73061	0
MH0342_GL0136612	20S proteasome subunit alpha 2 [EC:3.4.25.1]	Clostridiales	Faecalibacterium	105.99	35336	30.59	97454	68742	44507	42509	32334	111.7	17053	118.13	18265	36492
MH0053_GL0054772	galactose-6-phosphate isomerase [EC:5.3.1.26]	Erysipelotrichales	Coprobacillus	27017	31.73	20162	12375	19014	14055	18106	0	5405	96636	0	73061	54739
SZEY-20A_GL0028755	S-adenosylmethionine synthetase [EC:2.5.1.6]	Acidaminococcales	Phascolarctobacterium	0	21634	27809	0	36565	0.78083	0.78721	88183	0	0	0	0	0
MH0003_GL0050847	acyl-[acyl-carrier-protein]-phospholipid O-acyltransferase / long-chain-fatty-acid--[acyl-carrier-protein] ligase [EC:2.3.1.40 6.2.1.20]	Bacteroidales	Bacteroides	0	0	0	0	0	0	0	0	0	0	0	0	0
O2.CD1-0-PT_GL0081423	L-lactate dehydrogenase [EC:1.1.1.27]	Lactobacillales	Streptococcus	62346	0	20857	15469	0	0.78083	0	14697	0	0	0	0	0
MH0009_GL0034627	GMP synthase (glutamine-hydrolysing) [EC:6.3.5.2]	Bacteroidales	Prevotella	21821	0	24333	46407	17551	17959	38573	64668	109.9	28422	57378	84.02	72985
O2.UC17-2_GL0058649	altronate hydrolase [EC:4.2.1.7]	Clostridiales	Dorea	10391	36057	0.69523	0	0	0	0	0	0	0	0	0	0
MH0173_GL0050993	MH0173_GL0050993	Bacteroidales	Prevotella	0	0	0.69523	0	0	0	0.78721	0	0	0	0	0	0
MH0234_GL0055898	checkpoint serine/threonine-protein kinase [EC:2.7.11.1]	undistinguishable	undistinguishable	0	36057	0	0	0	0	0	0	0	0	0	0	0
MH0406_GL0187568	MH0406_GL0187568	Clostridiales	Ruminococcus	0	28846	0	0	43878	0	0	0	0	0	0	0	0
823052294-stool1_revised_C651677_1_gene66934	homoserine kinase type II [EC:2.7.1.39]	Clostridiales	Clostridium	0	86537	0	0	0	0	0	0	0	0	0	0	0
MH0448_GL0085843	MH0448_GL0085843	Selenomonadales	Mitsuokella	0	0	9038	46407	0	0	0	0	0	51.16	0	0	0
SZEY-07A_GL0000962	fumarate hydratase subunit beta [EC:4.2.1.2]	Clostridiales	Roseburia	0	64903	6257	0	0	0	0	0	0	0	0	0	0
MH0161_GL0153000	MH0161_GL0153000	Clostridiales	Faecalibacterium	0	0.72114	0	0	0	0	0	0	0	0	0	0	0
MH0402_GL0017355	sulfate adenylyltransferase [EC:2.7.7.4]	Bacteroidales	Prevotella	62346	0	20857	15469	0.7313	4685	0	73486	36033	0	33752	0	0
MH0245_GL0050952	ureidoglycolate lyase [EC:4.3.2.3]	Bacteroidales	Bacteroides	0	79326	20857	0	29252	0	0	0	0	0	0	0	0
MH0122_GL0073782	imidazolonepropionase [EC:3.5.2.7]	Clostridiales	Faecalibacterium	0	0	0	0	0	0.78083	0	0	0	0	0	0	0
MH0138_GL0014337	MH0138_GL0014337	Bacteroidales	Prevotella	0	0.72114	41714	0	0	0	0	0	0	0	0	0	54739
O2.UC8-0_GL0051414	F-type H+-transporting ATPase subunit beta [EC:7.1.2.2]	Clostridiales	Dorea	0	0.72114	0	15469	0	0	0	0	0	0	0	0	0
MH0083_GL0076784	MH0083_GL0076784	Veillonellales	Megasphaera	0	0	0	0	0	0	0	0	0	0	0	0	0
404239096-stool1_revised_C569911_1_gene1895	starch synthase [EC:2.4.1.21]	Bacteroidales	Prevotella	0	0	13905	0	0	0	0	0	0	0	0	0	0
MH0010_GL0035374	MH0010_GL0035374	Bacteroidales	Bacteroides	0	0	0	0	14626	0	0	0	0	0	0	0	0
MH0134_GL0008045	MH0134_GL0008045	Lactobacillales	Lactobacillus	0	0	0	0	0	0	0	0	0	0	0	0	0
MH0394_GL0117777	G2/mitotic-specific cyclin 1	Bacteroidales	Prevotella	20782	43269	24333	20.11	21939	28.11	13383	0	0	0	67504	36531	29194
MH0147_GL0105738	NADH-quinone oxidoreductase subunit E [EC:7.1.1.2]	Bacteroidales	Prevotella	0	0	0.69523	0	0	0	0	0	18017	56845	0	0	0
MH0055_GL0053435	arginine decarboxylase [EC:4.1.1.19]	Bacteroidales	Prevotella	0	64903	29.2	0	0	21863	94465	0	0	0	0	0	0
MH0221_GL0039764	galactose-6-phosphate isomerase [EC:5.3.1.26]	Clostridiales	Oscillibacter	13508	20192	0	0	0	0	0	0	0	0	0	0	0
MH0001_GL0001692	malate dehydrogenase (oxaloacetate-decarboxylating)(NADP+) [EC:1.1.1.40]	Bacteroidales	Prevotella	0	28846	16685	77345	0	13274	62977	44092	21.62	17053	0	47.49	21895
MH0002_GL0044463	MH0002_GL0044463	Clostridiales	Eubacterium	0	0	0	0	0	0	0	0	0	0	0	0	0
250twins_37330_GL0035472	250twins_37330_GL0035472	Clostridiales	Ruminococcus	0	0	0	0	0	0	0	0	0	0	0	0	0
339860.Msp_0321	NADH-quinone oxidoreductase subunit M [EC:7.1.1.2]	Methanobacteriales	Methanosphaera	0	0	0	15469	0	0	23616	0	0	0	0	0	0
MH0196_GL0216217	molecular chaperone DnaK	Clostridiales	Roseburia	0	0.72114	0	0	0	0	0	0	0	0	0	0	0
MH0002_GL0009079	pyruvate dehydrogenase E1 component alpha subunit [EC:1.2.4.1]	Clostridiales	Eubacterium	0	0	0	0	0	0	0	0	0	0	0	0	0
MH0006_GL0000363	MH0006_GL0000363	Acidaminococcales	Phascolarctobacterium	0	0.72114	20857	0	0	0	0	0	0	0	0	0	0
MH0313_GL0121934	3-isopropylmalate dehydrogenase [EC:1.1.1.85]	Clostridiales	Faecalibacterium	20782	0.72114	27809	46407	0	0	0	14697	5405	56845	0	36531	36492
MH0192_GL0065236	DNA polymerase III subunit alpha [EC:2.7.7.7]	Lactobacillales	Lactobacillus	0	0	0	0	0	0	0	0	0	0	0	0	0
MH0003_GL0111833	V-type H+-transporting ATPase subunit E	Clostridiales	Ruminococcus	0	0	0	0	0	15617	0	14697	0	0	0	0	0
MH0274_GL0057308	haloacetate dehalogenase [EC:3.8.1.3]	Coriobacteriales	Collinsella	0	0	0	0	0	0	0	0	0	0	0	0	0
O2.UC41-1_GL0089426	20S proteasome subunit alpha 2 [EC:3.4.25.1]	Clostridiales	Clostridium	0	57691	0	77345	0	0	0	0	0	0	0	0	0
MH0356_GL0176484	dihydropteroate synthase [EC:2.5.1.15]	Clostridiales	Blautia	0	0	0	0	0	0	0	0	0	0	0	36531	0
MH0341_GL0038266	1,4-alpha-glucan branching enzyme [EC:2.4.1.18]	Bifidobacteriales	Bifidobacterium	0	93749	0	0	0	0	0	0	0	0	0	0	0
MH0139_GL0120060	N-methylhydantoinase A [EC:3.5.2.14]	Lactobacillales	Lactobacillus	0	0	0	0	0	0	0	0	0	0	0	0	0
250twins_37584_GL0006712	2-dehydro-3-deoxyphosphooctonate aldolase (KDO 8-P synthase) [EC:2.5.1.55]	Clostridiales	Ruminococcus	0	0	0	0	0	0	0	0	0	0	0	0	0
MH0006_GL0001195	MH0006_GL0001195	Bacteroidales	Bacteroides	10391	14423	0	0	0	0	0	0	0	0	0	0	0
MH0211_GL0028782	isoamylase [EC:3.2.1.68]	Clostridiales	Dorea	31173	86537	0	0	0	0	0	0	0	0	0	0	0
V1.UC12-4_GL0015772	V1.UC12-4_GL0015772	Clostridiales	Blautia	0	0.72114	0.69523	15469	0	0	0	0	0	0	0	0	0
MH0309_GL0119522	heme oxygenase 1 [EC:1.14.14.18]	Clostridiales	Faecalibacterium	16626	0	11819	29391	0	0	94465	0	0	0	0	0	91231
MH0014_GL0067123	sulfate adenylyltransferase [EC:2.7.7.4]	Clostridiales	Ruminococcus	0	0	0	0	0	0.78083	0	0	0	0	0	0	0
MH0071_GL0021285	phenylacetaldehyde oxime monooxygenase [EC:1.14.14.44]	Bacteroidales	Bacteroides	20782	43269	0	0	0	0	0	0	0	0	0	0	0
MH0319_GL0070739	MH0319_GL0070739	Bacteroidales	Prevotella	0	0	0	0	0	0	14.17	23515	0	0	0	0	91231
MH0394_GL0117780	fumarate hydratase subunit beta [EC:4.2.1.2]	Bacteroidales	Prevotella	15586	72114	44495	23203	0	21082	0	0	28826	0	0	0	12772
MH0113_GL0079522	linoleoyl-CoA desaturase [EC:1.14.19.3]	Bacteroidales	Bacteroides	0	21634	0	0	0	0	0	0	0	0	0	0	0
MH0343_GL0037396	short-chain fatty acids transporter	Clostridiales	Faecalibacterium	72737	0	34761	12375	58504	31233	39361	0	0	0	0	0	32843
250twins_37282_GL0115537	250twins_37282_GL0115537	Bacteroidales	Bacteroides	13508	15144	0	0	0	4685	0	0	0	0	13501	0	36492
O2.UC11-1_GL0068782	NADH-quinone oxidoreductase subunit E [EC:7.1.1.2]	Clostridiales	Dorea	0	43269	0.69523	15469	21939	0.78083	39361	14697	0	0	0	0	0
MH0060_GL0025377	xanthine phosphoribosyltransferase [EC:2.4.2.22]	Bacteroidales	Bacteroides	0	5048	0	0	14626	0	0	0	0	0	0	0	0
MH0046_GL0042706	dUTP pyrophosphatase [EC:3.6.1.23]	Bacteroidales	Prevotella	0	0	69523	0	0	0	0	0	0	0	0	73061	0
O2.UC50-0_GL0219829	3-isopropylmalate dehydrogenase [EC:1.1.1.85]	Bifidobacteriales	Bifidobacterium	0	0.72114	0	0	0	0	0	0	0	0	0	0	0
250twins_37133_GL0037402	checkpoint serine/threonine-protein kinase [EC:2.7.11.1]	Coriobacteriales	Collinsella	17665	28846	13905	30938	58504	15617	31488	14697	36033	0	30377	73061	0
MH0006_GL0084974	GTP cyclohydrolase IA [EC:3.5.4.16]	Bacteroidales	Prevotella	0	0	41714	15469	0	39041	0.78721	14697	0	0	0	36531	18246
250twins_35387_GL0122888	malonyl-CoA decarboxylase [EC:4.1.1.9]	Coriobacteriales	Collinsella	20782	0.72114	0	15469	21939	0	0.78721	0	0	0	33752	0	0
MH0195_GL0023668	MH0195_GL0023668	Clostridiales	Subdoligranulum	0	0	0	30938	0	0	0	0	0	0	0	0	0
O2.UC13-2_GL0055823	O2.UC13-2_GL0055823	Lactobacillales	Enterococcus	10391	0	0	0	0	0	0	0	0	0	0	0	0
MH0034_GL0004343	acetolactate decarboxylase [EC:4.1.1.5]	Bacteroidales	Prevotella	0	0	34761	0	0	31233	15744	0	0	0	0	36531	0
MH0012_GL0185330	MH0012_GL0185330	Clostridiales	Faecalibacterium	17665	57691	11819	27844	0	0	0	0	0	0	0	0	32843
MH0002_GL0072117	p21-activated kinase 1 [EC:2.7.11.1]	Clostridiales	Eubacterium	0	0	55618	0	51191	0	0	0	0	0	0	0	0
MH0164_GL0010483	MH0164_GL0010483	Lactobacillales	Lactobacillus	0	0	0	0	0	0	0	0	0	0	0	0	0
O2.UC13-1_GL0235164	O2.UC13-1_GL0235164	Bifidobacteriales	Bifidobacterium	0	0	0	0	65817	0	0	0	18017	0	0	0	0
NOF013_GL0079056	NOF013_GL0079056	Clostridiales	Roseburia	0	0	0	0	0	0	0	0	0	0	0	0	0
MH0127_GL0085707	MH0127_GL0085707	Bacteroidales	Bacteroides	0	0	0	0	0	0	0	0	0	0	0	0	0
MH0411_GL0082960	heme oxygenase 1 [EC:1.14.14.18]	Clostridiales	Roseburia	41564	0	11819	0	14626	10932	0	0	0	0	0	36531	36492
MH0349_GL0096481	large subunit ribosomal protein L10e	Clostridiales	Faecalibacterium	10391	0	41714	0	0	0	0	0	0	0	0	0	0
MH0192_GL0169394	diaminopimelate decarboxylase [EC:4.1.1.20]	Bacteroidales	Prevotella	0	0	13905	15469	0	23425	0	29394	5405	0	0	0	0
MH0052_GL0056300	glucokinase [EC:2.7.1.2]	Clostridiales	Eubacterium	22.86	47595	43104	35579	71668	42165	22829	0	61256	0	0	51143	102.18
1042403.BALAC2494_00475	large subunit ribosomal protein L10Ae	Bifidobacteriales	Bifidobacterium	0	28846	0	0	0	0	0	0	0	0	0	0	0
MH0277_GL0039845	MH0277_GL0039845	Clostridiales	Clostridium	0	0	0	77345	0	0	0	0	0	0	0	0	0
MH0354_GL0031183	heme oxygenase 1 [EC:1.14.14.18]	Clostridiales	Faecalibacterium	93519	86537	12514	24.75	0	0	47233	0	21.62	0	0	0	18246
V1.UC6-0_GL0027124	serine/threonine-protein phosphatase 2A catalytic subunit [EC:3.1.3.16]	Clostridiales	Eubacterium	0	14423	41714	0	0	0	0	0	0	0	0	0	0
MH0448_GL0165504	F-type H+-transporting ATPase subunit a	Selenomonadales	Mitsuokella	0	0	0.69523	0	0	0	0	0	0	0	0	0	0
MH0227_GL0042319	MH0227_GL0042319	Clostridiales	Faecalibacterium	10391	0.72114	0	0	0	0	0	0	0	0	0	0	0
MH0088_GL0064991	malate dehydrogenase (oxaloacetate-decarboxylating) [EC:1.1.1.38]	Clostridiales	Ruminococcus	0	0.72114	0	0	0	0	0	0	0	0	0	0	0
MH0003_GL0047545	4-aminobutyrate aminotransferase [EC:2.6.1.19]	Clostridiales	Coprococcus	0	0	0.69523	0	0	0	0	0	0	0	0	0	0
MH0110_GL0054117	V-type H+-transporting ATPase subunit A [EC:7.1.2.2]	Bacteroidales	Bacteroides	51955	86537	0	20.11	0	0	0	0	0	0	0	0	27369
ED10A_GL0149589	ED10A_GL0149589	Clostridiales	Roseburia	51955	43269	48666	15469	0	0	0	44092	12612	0	0	0	36492
MH0188_GL0104007	cytochrome c oxidase subunit IV [EC:7.1.1.9]	Clostridiales	Subdoligranulum	0	0	13905	15469	0.7313	23425	0	0	0	0	67504	0	0
250twins_35712_GL0016681	nitric-oxide synthase, bacterial [EC:1.14.14.47]	Clostridiales	Ruminococcus	31173	14423	20857	15469	36565	15617	0	0	0	0	0	0	18246
MH0133_GL0037821	MH0133_GL0037821	Clostridiales	Roseburia	0	14423	0.69523	0	0	0	0	0	0	0	0	0	0
MH0012_GL0109376	acetolactate decarboxylase [EC:4.1.1.5]	undistinguishable	undistinguishable	0	28846	0	0	0	0	0	0	0	0	0	0	0
MH0086_GL0093057	MH0086_GL0093057	Lactobacillales	Streptococcus	0	0	0	0	0	0	0	0	0	0	0	0	0
250twins_36702_GL0002397	arginine decarboxylase [EC:4.1.1.19]	Bacteroidales	Bacteroides	20782	57691	0	0	0	0	0	0	0	0	0	0	0
MH0393_GL0066499	MH0393_GL0066499	Coriobacteriales	Collinsella	20782	21634	0	0	14626	0.78083	0	0	0	0	0	0	0
MH0195_GL0104533	serine/threonine-protein phosphatase 2A catalytic subunit [EC:3.1.3.16]	Clostridiales	Clostridium	0	28846	27809	15469	65817	0	0	0	0	0	0	36531	0
MH0006_GL0016089	pyruvate dehydrogenase E1 component alpha subunit [EC:1.2.4.1]	Acidaminococcales	Phascolarctobacterium	0	0	0	0	0.7313	0	0	44092	0	0	0	0	0
MH0002_GL0074021	MH0002_GL0074021	Clostridiales	Eubacterium	10391	28846	27809	0	43878	15617	0	0	18017	0	0	0	18246
MH0002_GL0029532	methicillin resistance protein	Clostridiales	Eubacterium	0	0	0.69523	0	14626	0	0	0	0	0	0	0	0
NOF013_GL0077350	NOF013_GL0077350	Bacteroidales	Bacteroides	41564	86537	0	0	0	0	0	0	0	0	0	0	0
MH0379_GL0040127	MH0379_GL0040127	Clostridiales	Faecalibacterium	0	0	0	46407	0	0	0	0	12612	0	0	36531	0
250twins_35657_GL0098838	5'-methylthioadenosine phosphorylase [EC:2.4.2.28]	Clostridiales	Coprococcus	0	10096	11819	0	0	0	0	0	0	0	0	0	0
MH0128_GL0008589	myo-inositol 2-dehydrogenase / D-chiro-inositol 1-dehydrogenase [EC:1.1.1.18 1.1.1.369]	Clostridiales	Clostridium	0	0	0	0	0	0	0	0	0	0	0	0	0
250twins_35635_GL0112874	trypsin [EC:3.4.21.4]	Coriobacteriales	Collinsella	12469	72114	20857	15469	80443	39041	47233	29394	5405	0	16876	14612	0
MH0083_GL0037893	phenylacetaldehyde oxime monooxygenase [EC:1.14.14.44]	Clostridiales	Faecalibacterium	0	0	0.69523	0	0	0	0	0	0	0	0	0	0
250twins_37315_GL0034005	250twins_37315_GL0034005	Methanobacteriales	Methanobrevibacter	0	93749	0	0	0.7313	0	0	29394	0	0	67504	0	0
MH0005_GL0022187	succinate dehydrogenase / fumarate reductase, iron-sulfur subunit [EC:1.3.5.1 1.3.5.4]	Clostridiales	Butyrivibrio	51955	79326	83427	61876	0	17959	0	73486	10.81	0	0	0	0
N028A_GL0011636	N028A_GL0011636	Acidaminococcales	Phascolarctobacterium	0	0	0.69523	0	0	0	0	0	0	0	0	0	0
675950834-stool1_revised_C764648_1_gene2602	kynurenine/2-aminoadipate aminotransferase [EC:2.6.1.7 2.6.1.39]	Clostridiales	Eubacterium	0	0	0	0	0	0	0	0	0	0	0	0	0
MH0354_GL0025061	F-type H+-transporting ATPase subunit a	Selenomonadales	Mitsuokella	0	0	0	0	14626	15617	0	14697	18017	0	0	36531	0
DLF002_GL0036840	serine/threonine-protein phosphatase 2A catalytic subunit [EC:3.1.3.16]	Clostridiales	Faecalibacterium	31173	14423	69523	12375	7313	85891	70849	58789	34231	56845	16876	25571	31019
MH0131_GL0070829	MH0131_GL0070829	Bifidobacteriales	Bifidobacterium	0	21634	0	0	51191	0	0	0	0	56845	0	0	0
MH0192_GL0005009	MH0192_GL0005009	Clostridiales	Ruminococcus	20782	0	20857	0	0	0	0	0	0	0	0	0	0
MH0138_GL0018489	MH0138_GL0018489	Selenomonadales	Mitsuokella	51955	0	41714	92814	0	23425	0	44092	0	22738	0	0	0
250twins_35705_GL0095093	250twins_35705_GL0095093	Clostridiales	Eubacterium	10391	0	0	46407	0	0	0	0	0	0	0	0	0
MH0071_GL0045219	4-aminobutyrate aminotransferase [EC:2.6.1.19]	Clostridiales	Blautia	0	28846	0	0	0	0	0	0	0	0	0	0	0
MH0253_GL0134186	phosphoenolpyruvate carboxykinase (GTP) [EC:4.1.1.32]	Clostridiales	Eubacterium	0	0	0	0	0	0	0	0	0	0	0	0	0
MH0006_GL0004805	enterobactin synthetase component D [EC:6.3.2.14 2.7.8.-]	Acidaminococcales	Phascolarctobacterium	0	0	0	0	0	0	0	0	0	0	0	0	0
MH0003_GL0105119	V/A-type H+/Na+-transporting ATPase subunit B	Lactobacillales	Streptococcus	0	0	0	0	0	0	0	0	36033	0	0	0	0
O2.UC40-1_GL0122414	O2.UC40-1_GL0122414	Acidaminococcales	Phascolarctobacterium	0	0.72114	0	0	14626	0	0	29394	0	0	0	0	0
MH0211_GL0159697	MH0211_GL0159697	Pasteurellales	Haemophilus	0	0	0	0	0	0	0	0	0	0	0	0	0
MH0060_GL0074030	V/A-type H+/Na+-transporting ATPase subunit I	Clostridiales	Butyrivibrio	0	0	34761	0	0	39041	0	0	0	0	0	0	0
O2.UC4-2_GL0111770	cytochrome c oxidase subunit 6a	Clostridiales	Eubacterium	0	0	97332	30938	13163	85891	0	0	0	0	0	0	0
T2D-198A_GL0088340	type IV pilus assembly protein PilA	Acidaminococcales	Acidaminococcus	0	0	0	0	0	0	0	0	0	0	0	0	0
MH0003_GL0070005	MH0003_GL0070005	Clostridiales	Ruminococcus	0	0	0	0	0	0	0	0	0	0	0	0	0
V1.FI36_GL0050363	phosphoenolpyruvate carboxykinase (GTP) [EC:4.1.1.32]	Clostridiales	Ruminococcus	0	14423	10428	46407	0	0	0	0	0	0	0	36531	72985
MH0005_GL0023095	MH0005_GL0023095	Clostridiales	Butyrivibrio	0	0	0	0	0	15617	0	0	0	0	0	0	0
V1.CD36-0_GL0033795	GTP cyclohydrolase II [EC:3.5.4.25]	Clostridiales	Ruminococcus	0	21634	13905	15469	14626	0.78083	0	0	0	11369	33752	36531	18246
MH0131_GL0091707	MH0131_GL0091707	Bifidobacteriales	Bifidobacterium	0	0	0	0	51191	0	0	0	0	0	0	0	0
MH0131_GL0073344	enterobactin synthetase component D [EC:6.3.2.14 2.7.8.-]	undistinguishable	undistinguishable	31173	0	0	0	0	0	0	0	0	0	0	0	0
MH0002_GL0072079	cytochrome c oxidase subunit IV [EC:7.1.1.9]	Clostridiales	Eubacterium	0	57691	27809	0	0	0	0	0	0	0	0	0	0
MH0284_GL0116366	heme oxygenase 1 [EC:1.14.14.18]	Clostridiales	Eubacterium	72737	26682	22247	92814	25596	13274	70849	14697	19818	0	0	73061	72985
MH0131_GL0121355	MH0131_GL0121355	Coriobacteriales	Collinsella	13508	43269	20857	15469	51191	15617	31488	44092	0	56845	23626	73061	0
NLF006_GL0027536	large subunit ribosomal protein L10Ae	Bacteroidales	Prevotella	0	93749	49361	32485	0	0	0	17637	81074	0	0	0	87582
MH0009_GL0067072	MH0009_GL0067072	Acidaminococcales	Phascolarctobacterium	0	0	13905	0	14626	0	0	44092	0	0	0	0	0
250twins_35698_GL0202264	type III secretion protein O	Coriobacteriales	Collinsella	37408	25961	0	0	0	0	15744	0	0	0	0	0	0
O2.CD3-0-PT_GL0099997	FMN reductase [EC:1.5.1.38]	Clostridiales	Ruminococcus	0	0.72114	0	15469	21939	15617	0.78721	14697	18017	56845	0	36531	18246
MH0002_GL0000773	MH0002_GL0000773	Clostridiales	Eubacterium	0	0	0	0	0	0	0	0	0	0	0	0	0
MH0161_GL0119762	isoamylase [EC:3.2.1.68]	Clostridiales	Faecalibacterium	31173	28846	20857	92814	58504	4685	0	44092	16215	0	0	0	91231
V1.FI16_GL0081233	26S proteasome regulatory subunit T5	Bacteroidales	Prevotella	0	0	13905	0	0	0	0	0	0	0	0	0	0
O2.UC15-1_GL0094909	V/A-type H+/Na+-transporting ATPase subunit B	Clostridiales	Blautia	13508	79326	83427	10828	0	0	11021	0	36033	0	0	0	91231
MH0023_GL0006615	MH0023_GL0006615	Bacteroidales	Prevotella	0	0	34761	0	0	23425	0	0	0	0	0	0	0
MH0001_GL0021405	kynurenine/2-aminoadipate aminotransferase [EC:2.6.1.7 2.6.1.39]	Bacteroidales	Prevotella	0	0	13905	0	0	0	0	0	0	0	0	0	0
250twins_35523_GL0131200	250twins_35523_GL0131200	Clostridiales	Coprococcus	20782	14423	0	15469	0	0	0	0	0	0	0	0	0
MH0206_GL0086509	carbamoyl-phosphate synthase large subunit [EC:6.3.5.5]	Clostridiales	Faecalibacterium	20782	0	0.69523	30938	0.7313	0.78083	0.78721	0	18017	0	0	0	18246
DLF007_GL0002986	homoserine kinase type II [EC:2.7.1.39]	undistinguishable	undistinguishable	62346	5048	6257	15469	0	0	47233	0	90083	0	0	10959	18246
MH0006_GL0017869	arginase [EC:3.5.3.1]	Clostridiales	Clostridium	0	0.72114	0	0	0	0	0	0	0	0	0	0	0
MH0127_GL0011324	20S proteasome subunit alpha 2 [EC:3.4.25.1]	Clostridiales	Coprococcus	43642	20913	10428	0	21208	11712	18893	11758	5405	0	0	0	32843
250twins_36696_GL0156439	galactose-6-phosphate isomerase [EC:5.3.1.26]	Clostridiales	Blautia	0	0	0	38672	0	0	0	0	0	0	0	0	0
MH0002_GL0056756	MH0002_GL0056756	Bacteroidales	Bacteroides	0	0	0	0	0	0	0	0	0	0	0	0	0
MH0012_GL0124720	F-type H+-transporting ATPase subunit a	Bacteroidales	Bacteroides	0	21634	0	0	0	0	0	0	0	0	0	0	0
V1.CD20-4_GL0000362	V1.CD20-4_GL0000362	Clostridiales	Blautia	0	0	0	0	0	0	0	0	0	0	0	73061	0
BGI-33A_GL0016186	isoamylase [EC:3.2.1.68]	Bacteroidales	Prevotella	13508	43269	18771	35579	29252	17959	14957	14697	46843	17053	67504	40184	52914
O2.UC7-0_GL0124555	tryptophan 2-monooxygenase [EC:1.13.12.3]	Methanobacteriales	Methanobrevibacter	0	0.72114	0	0	0	0	0	0	0	0	0	0	0
MH0005_GL0020796	formate dehydrogenase subunit gamma	Clostridiales	Butyrivibrio	50916	28125	31285	34032	0	24986	15744	0	12612	0	0	36531	0
MH0002_GL0062835	enolase [EC:4.2.1.11]	Clostridiales	Eubacterium	0	0	0	0	0	0	0	0	0	0	0	0	0
159247771-stool2_revised_C457017_1_gene19465	159247771-stool2_revised_C457017_1_gene19465	Clostridiales	Ruminococcus	0	0.72114	0	0	0	39041	0.78721	14697	18017	0	0	0	0
MH0006_GL0189216	F-type H+-transporting ATPase subunit a	Bacteroidales	Bacteroides	20782	36057	0	0	0	0.78083	0	0	0	0	0	0	18246
MH0262_GL0019219	1,3-propanediol dehydrogenase [EC:1.1.1.202]	Selenomonadales	Mitsuokella	0	0	41714	46407	0	0	0	0	0	0	0	0	0
MH0131_GL0050824	MH0131_GL0050824	undistinguishable	undistinguishable	0	0	0	0	0	0	0	0	0	0	0	0	0
MH0404_GL0099659	phosphoenolpyruvate carboxykinase (GTP) [EC:4.1.1.32]	Bacteroidales	Prevotella	0	0	19466	46407	0	0	0	0	10.81	11369	0	36531	12772
MH0276_GL0237598	MH0276_GL0237598	Bacteroidales	Prevotella	0	0	20857	0	0	15617	15744	0	0	0	0	0	0
MH0030_GL0036380	D-3-phosphoglycerate dehydrogenase / 2-oxoglutarate reductase [EC:1.1.1.95 1.1.1.399]	Bacteroidales	Prevotella	20782	0.72114	16685	92814	0	0	0	0	0	0	0	0	91231
T2D-140A_GL0092854	flagellar protein FliL	Clostridiales	Eubacterium	10391	14423	0.69523	0	21939	0	0	0	0	0	0	0	0
MH0005_GL0005822	1-aminocyclopropane-1-carboxylate deaminase [EC:3.5.99.7]	Clostridiales	Butyrivibrio	0	0	0	0	0	0	0	0	0	0	0	0	0
MH0288_GL0157068	phycocyanobilin lyase subunit beta [EC:4.4.1.32]	Clostridiales	Eubacterium	0	57691	48666	15469	51191	31233	0	0	0	0	0	36531	0
250twins_37543_GL0092347	250twins_37543_GL0092347	Bacteroidales	Bacteroides	10391	36057	0	0	0	0	15744	0	0	0	0	0	0
MH0138_GL0017791	myo-inositol 2-dehydrogenase / D-chiro-inositol 1-dehydrogenase [EC:1.1.1.18 1.1.1.369]	Selenomonadales	Mitsuokella	0	0	0	0	0	0	0	0	0	0	0	0	0
MH0346_GL0170624	homoserine kinase type II [EC:2.7.1.39]	Clostridiales	Clostridium	0	0	0	15469	0	0	0	0	0	0	0	0	0
MH0090_GL0106299	MH0090_GL0106299	Clostridiales	Eubacterium	0	0	27809	30938	0	0	0	0	0	0	0	0	0
MH0028_GL0068562	3-isopropylmalate dehydrogenase [EC:1.1.1.85]	Clostridiales	Eubacterium	0	0	0	0	0	0	0	0	0	0	0	0	0
159632143-stool1_revised_scaffold9477_1_gene148992	aubergine	Clostridiales	Ruminococcus	0	0	0	46407	0.7313	54658	0.78721	58789	0	0	0	0	0
250twins_36588_GL0094703	250twins_36588_GL0094703	undistinguishable	undistinguishable	31173	21634	20857	30938	0	0	0	14697	0	0	0	0	0
272622.LACR_0002	glucose-6-phosphate isomerase [EC:5.3.1.9]	Lactobacillales	Lactococcus	0	0	0	0	0	0	0	0	0	0	0	0	0
N062A_GL0005097	N062A_GL0005097	Clostridiales	Faecalibacterium	0	0.72114	0.69523	77345	21939	0.78083	0	0	0	0	33752	0	18246
250twins_36474_GL0114426	L-iditol 2-dehydrogenase [EC:1.1.1.14]	Clostridiales	Blautia	0	0	0	0	0	0	0	0	0	0	0	0	0
250twins_35365_GL0083383	cathepsin H [EC:3.4.22.16]	Pasteurellales	Haemophilus	0	0	0	0	0	0	0	0	0	0	0	0	0
250twins_35551_GL0056382	5-aminopentanamidase [EC:3.5.1.30]	Lactobacillales	Streptococcus	0	0	0	0	0	0	0	0	0	0	0	0	0
MH0055_GL0034241	checkpoint serine/threonine-protein kinase [EC:2.7.11.1]	Bacteroidales	Prevotella	0	10096	17381	37125	0	35918	23616	36743	41438	0	0	51143	32843
MH0018_GL0009975	manganese-dependent ADP-ribose/CDP-alcohol diphosphatase [EC:3.6.1.13 3.6.1.16 3.6.1.53]	Bacteroidales	Prevotella	0	0	34761	15469	0	0	0	0	0	0	0	0	18246
MH0010_GL0020383	MH0010_GL0020383	Bacteroidales	Bacteroides	0	0	0	0	0	0	0	0	0	0	0	0	0
MH0055_GL0023846	MH0055_GL0023846	Clostridiales	Faecalibacterium	0	28846	0	0	0	0	0	0	0	0	0	0	27369
250twins_37544_GL0206852	mannosyl-oligosaccharide glucosidase [EC:3.2.1.106]	Clostridiales	Dorea	51955	0	13905	0	0	0.78083	0	0	0	0	0	36531	0
250twins_37349_GL0174438	250twins_37349_GL0174438	Bacteroidales	Prevotella	0	0	0.69523	0	0	0	0	0	0	0	0	0	0
250twins_35562_GL0108566	8-amino-7-oxononanoate synthase [EC:2.3.1.47]	Coriobacteriales	Collinsella	10391	21634	0	0	0	0	0.78721	0	0	0	0	36531	0
MH0307_GL0073256	MH0307_GL0073256	undistinguishable	undistinguishable	0	0	0	13922	0	0	15744	0	0	0	0	0	18246
250twins_37137_GL0048724	heme oxygenase 1 [EC:1.14.14.18]	Clostridiales	Eubacterium	51955	36057	55618	0	36565	15617	0	0	0	0	33752	0	0
MH0265_GL0117881	cytochrome c oxidase subunit 6a	Bacteroidales	Bacteroides	0	72114	0	0	0	0	0	0	0	0	0	0	0
763496533-stool1_revised_scaffold40458_1_gene39496	CMP/dCMP kinase [EC:2.7.4.25]	Clostridiales	Eubacterium	0	0	0	0	0	0	0	0	0	0	0	0	0
250twins_37190R1_GL0150467	250twins_37190R1_GL0150467	Clostridiales	Eubacterium	0	0.72114	20857	0	0	0	0	0	0	0	0	0	0
250twins_35519_GL0151054	hippurate hydrolase [EC:3.5.1.32]	Coriobacteriales	Collinsella	10391	5048	0.69523	0	58504	0	15744	29394	18017	0	33752	73061	0
160421117-stool1_revised_C327793_1_gene60523	160421117-stool1_revised_C327793_1_gene60523	Bacteroidales	Bacteroides	0	0	0	0	0	0	0	0	0	0	0	0	0
MH0262_GL0171263	MH0262_GL0171263	Selenomonadales	Mitsuokella	0	0	13905	15469	0	23425	0	0	0	0	0	0	0
MH0105_GL0049571	succinate dehydrogenase (ubiquinone) iron-sulfur subunit [EC:1.3.5.1]	Acidaminococcales	Phascolarctobacterium	0	0	0	0	0	0	0	44092	0	0	0	0	0
MH0090_GL0075091	malate dehydrogenase [EC:1.1.1.37]	Bacteroidales	Prevotella	0	0	0	92814	0	78083	0	0	0	0	0	0	0
250twins_37134_GL0096739	phenylacetaldehyde oxime monooxygenase [EC:1.14.14.44]	Clostridiales	Dorea	0	14423	0.69523	0	0.7313	0	0.78721	0	0	0	0	0	0
MH0124_GL0033309	MH0124_GL0033309	Bacteroidales	Prevotella	31173	14423	22247	18563	29252	12493	18106	10288	41438	11369	10126	36531	63862
HT8A_GL0012360	HT8A_GL0012360	Lactobacillales	Streptococcus	0	0	0	0	0	0	0	0	0	0	0	0	0
NOM009_GL0086915	corticosteroid 11-beta-dehydrogenase isozyme 2 [EC:1.1.1.-]	Clostridiales	Eubacterium	0	29567	27809	0	46072	13274	11021	0	0	0	0	14612	0
MH0150_GL0077036	succinate dehydrogenase (ubiquinone) flavoprotein subunit [EC:1.3.5.1]	Desulfovibrionales	Bilophila	0	5048	0	0	14626	0	0	44092	0	0	0	0	0
250twins_37232_GL0095200	homoserine dehydrogenase [EC:1.1.1.3]	Bifidobacteriales	Bifidobacterium	0	0.72114	0	0	21939	0	0	0	0	0	0	0	0
250twins_37880_GL0089868	4-aminobutyrate aminotransferase [EC:2.6.1.19]	Clostridiales	Ruminococcus	31173	0.72114	0.69523	0	14626	0	0	0	0	0	67504	36531	18246
MH0012_GL0026928	isoamylase [EC:3.2.1.68]	Selenomonadales	Mitsuokella	0	0	13905	0	0	0	0	0	0	0	0	0	0
MH0001_GL0017054	MH0001_GL0017054	Bacteroidales	Prevotella	10391	0	83427	15469	0.7313	4685	39361	0	0	0	0	0	91231
MH0200_GL0050154	isocitrate dehydrogenase [EC:1.1.1.42]	Bacteroidales	Prevotella	0	0	11819	0	0	0	0	0	0	0	0	0	0
MH0031_GL0009840	MH0031_GL0009840	Bacteroidales	Prevotella	10391	0.72114	76475	30938	0	0	39361	14697	72066	0	0	0	0
MH0093_GL0042639	salicylate biosynthesis isochorismate synthase [EC:5.4.4.2]	Brachyspirales	Brachyspira	0	0	69523	15469	0	31233	0	0	0	0	0	0	0
MH0031_GL0038826	MH0031_GL0038826	Bacteroidales	Prevotella	0	0	11819	0	0	70274	23616	29394	18017	0	0	73061	0
MH0090_GL0053418	MH0090_GL0053418	Bacteroidales	Prevotella	0	0	25028	12375	0	0	0	0	0	0	0	0	0
250twins_37096_GL0114980	arginine decarboxylase [EC:4.1.1.19]	Clostridiales	Dorea	31173	43269	0	0	0	0	0	0	0	0	0	0	0
764588959-stool1_revised_scaffold7832_1_gene92210	formate dehydrogenase subunit gamma	Bacteroidales	Paraprevotella	45.72	33173	0	0	0	0	0	0	0	0	0	0	91231
N033A_GL0015929	N033A_GL0015929	Bacteroidales	Prevotella	0	0	0.69523	15469	0	0	0	0	0	0	0	36531	0
MH0161_GL0170842	V-type H+-transporting ATPase subunit A [EC:7.1.2.2]	Bifidobacteriales	Bifidobacterium	0	36057	0	0	7313	0	0	0	0	11369	0	0	0
MH0383_GL0119529	5'-methylthioadenosine phosphorylase [EC:2.4.2.28]	Clostridiales	Ruminococcus	20782	28846	6257	77345	43878	15617	31488	13227	36033	0	0	0	0
160502038-stool1_revised_C1104120_1_gene135499	apyrase [EC:3.6.1.5]	Clostridiales	Dorea	10391	14423	0	0	0.7313	0	0	0	0	0	0	0	0
MH0164_GL0067075	MH0164_GL0067075	Lactobacillales	Lactobacillus	0	0	0	0	0	0	0	0	0	0	0	0	0
250twins_37134_GL0118603	1,4-alpha-glucan branching enzyme [EC:2.4.1.18]	Erysipelotrichales	Coprobacillus	0	0	0	0	0	0	0	0	0	0	0	0	0
764062976-stool2_revised_scaffold6075_2_gene61056	764062976-stool2_revised_scaffold6075_2_gene61056	Clostridiales	Eubacterium	0	14423	20857	0	29252	0	0	29394	0	0	0	0	0
MH0041_GL0063223	MH0041_GL0063223	Bifidobacteriales	Bifidobacterium	0	21634	0	15469	43878	0	0	0	5405	0	0	0	0
V1.CD18-3_GL0045763	2-polyprenyl-6-hydroxyphenyl methylase / 3-demethylubiquinone-9 3-methyltransferase [EC:2.1.1.222 2.1.1.64]	Clostridiales	Ruminococcus	0	0	0	0	0	0	0	0	0	0	0	0	0
DLM017_GL0047281	DLM017_GL0047281	Clostridiales	Eubacterium	0	0	0	30938	0	0	0	0	0	0	0	0	0
MH0330_GL0056709	corticosteroid 11-beta-dehydrogenase isozyme 2 [EC:1.1.1.-]	Clostridiales	Coprococcus	31173	14423	0	15469	14626	0	0	29394	0	0	0	0	0
MH0193_GL0178152	MH0193_GL0178152	Bifidobacteriales	Bifidobacterium	0	5048	0	0	43878	0	0	0	0	0	0	0	0
MH0022_GL0023576	N4-(beta-N-acetylglucosaminyl)-L-asparaginase [EC:3.5.1.26]	Clostridiales	Eubacterium	0	15865	11819	30938	16.82	23425	0.78721	0	72066	0	0	36531	91231
MH0060_GL0062922	MH0060_GL0062922	Clostridiales	Faecalibacterium	20782	0	0.69523	15469	0	0	0	0	0	0	0	0	0
MH0268_GL0100620	MH0268_GL0100620	Clostridiales	Ruminococcus	0	0	0	0	0.7313	0	0	0	0	0	0	0	0
V1.FI11_GL0075197	G2/mitotic-specific cyclin 1	Acidaminococcales	Acidaminococcus	0	0	0	0	0	0	0	0	0	0	0	0	0
MH0274_GL0098182	polyprenyldihydroxybenzoate methyltransferase / 3-demethylubiquinol 3-O-methyltransferase [EC:2.1.1.114 2.1.1.64]	Coriobacteriales	Collinsella	0	0	0	0	0	0	0	0	0	0	0	0	0
O2.UC31-1_GL0079055	O2.UC31-1_GL0079055	Clostridiales	Blautia	72737	11538	27809	46407	0	39041	70849	58789	36033	0	0	25571	41966
MH0448_GL0097993	V-type H+-transporting ATPase subunit A [EC:7.1.2.2]	Selenomonadales	Mitsuokella	0	0	55618	10828	0	0	0	0	90083	0	0	0	0
MH0001_GL0017055	3-hydroxyacyl-CoA dehydrogenase / enoyl-CoA hydratase / 3-hydroxybutyryl-CoA epimerase / enoyl-CoA isomerase [EC:1.1.1.35 4.2.1.17 5.1.2.3 5.3.3.8]	Bacteroidales	Prevotella	0	0	76475	46407	0.7313	39041	78721	0	0	0	0	32878	0
250twins_37651_GL0071850	fumarate hydratase subunit alpha [EC:4.2.1.2]	Clostridiales	Eubacterium	0	0	0	0	0	0	0	0	0	0	0	0	0
NLM016_GL0016058	fumarate hydratase subunit alpha [EC:4.2.1.2]	Bacteroidales	Prevotella	0	0	28504	23203	43878	10151	16531	0	32.43	0	0	0	27369
585394.RHOM_03330	585394.RHOM_03330	Clostridiales	Roseburia	0	0	48666	0	0	0	0	0	36033	0	0	0	0
MH0009_GL0041038	V-type H+-transporting ATPase subunit B	Bacteroidales	Prevotella	0	0	0	0	0	0	0	0	0	0	0	0	0
MH0006_GL0033510	cytochrome c oxidase subunit 6a	Bacteroidales	Prevotella	10391	0	14.6	37125	95069	21082	22829	23515	70264	17053	16876	47.49	38317
MH0006_GL0216213	MH0006_GL0216213	Flavobacteriales	Capnocytophaga	0	43269	0	0	0	0	0	0	0	0	0	0	0
MH0439_GL0228879	MH0439_GL0228879	Clostridiales	Roseburia	0	22355	15295	24.75	21208	21863	14.17	16167	32.43	0	0	0	38317
MH0131_GL0074272	MH0131_GL0074272	Coriobacteriales	Collinsella	72737	36057	0	0	80443	0	15744	0	0	0	67504	73061	0
MH0012_GL0156260	MH0012_GL0156260	Clostridiales	Ruminococcus	0	0	0	0	0	0	0	0	0	0	0	0	0
MH0197_GL0108007	phosphoenolpyruvate carboxykinase (GTP) [EC:4.1.1.32]	Clostridiales	Blautia	10391	0	27809	0	0	31233	0.78721	0	0	0	0	73061	18246
MH0122_GL0060630	MH0122_GL0060630	Veillonellales	Megasphaera	0	0	0	0	0	0	0	0	0	0	0	0	0
MH0442_GL0212019	precorrin-6B C5,15-methyltransferase / cobalt-precorrin-6B C5,C15-methyltransferase [EC:2.1.1.132 2.1.1.289 2.1.1.196]	Clostridiales	Eubacterium	0	0	0	0	0	0	0	0	0	0	0	0	0
250twins_35708_GL0111125	250twins_35708_GL0111125	Clostridiales	Faecalibacterium	0	0.72114	13905	46407	21939	0	0	0	0	0	33752	0	0
MH0402_GL0204686	urease subunit alpha [EC:3.5.1.5]	Bacteroidales	Bacteroides	10391	21634	0	0	0	0	0	0	0	0	0	0	0
MH0398_GL0015061	aubergine	Bacteroidales	Prevotella	0	14423	13905	92814	0	0	0	14697	0	0	0	0	0
MH0288_GL0065879	DNA polymerase III subunit alpha [EC:2.7.7.7]	Bacteroidales	Prevotella	0	0	33371	0	0	0	0	0	0	0	0	0	0
250twins_35550_GL0066313	enterobactin synthetase component D [EC:6.3.2.14 2.7.8.-]	Bacteroidales	Prevotella	0	0	25723	18563	0	0	0	0	0	0	0	87673	27369
MH0020_GL0069515	MH0020_GL0069515	Bacteroidales	Parabacteroides	0	0	0	0	0	0	0	0	0	0	0	0	0
250twins_35506_GL0006924	formate dehydrogenase subunit gamma	Clostridiales	Faecalibacterium	52994	25961	49361	69.61	40222	33576	0	24985	66661	34107	87755	54796	60212
MH0211_GL0123826	MH0211_GL0123826	Clostridiales	Faecalibacterium	20782	0.72114	20857	0	21939	0	0	0	0	0	33752	36531	0
250twins_37283_GL0035102	levansucrase [EC:2.4.1.10]	Clostridiales	Dorea	20782	28846	0	0	0	0	0	0	0	0	0	0	0
MH0188_GL0145450	MH0188_GL0145450	Bifidobacteriales	Bifidobacterium	0	57691	0	0	21208	0	0	0	0	56845	0	0	0
250twins_36008_GL0243888	alpha-ribazole phosphatase [EC:3.1.3.73]	Clostridiales	Clostridium	10391	21634	0	30938	0	0	0	0	0	0	0	0	25545
MH0057_GL0043967	MH0057_GL0043967	Bacteroidales	Bacteroides	0	0	0	0	0	0	0	0	0	0	0	0	0
MH0357_GL0071543	MH0357_GL0071543	Acidaminococcales	Acidaminococcus	0	0	0	15469	0	0	0	0	0	0	0	0	0
MH0382_GL0024789	F-type H+/Na+-transporting ATPase subunit alpha [EC:7.1.2.2 7.2.2.1]	Clostridiales	Pseudoflavonifractor	93519	64903	27809	10828	36565	39041	0	0	0	0	30377	0	72985
250twins_36158_GL0062922	2-oxoglutarate ferredoxin oxidoreductase subunit delta [EC:1.2.7.3]	Clostridiales	Ruminococcus	41564	0	0	0	58504	39041	23616	0	0	0	10126	14612	0
MH0010_GL0000502	3-carboxy-cis,cis-muconate cycloisomerase [EC:5.5.1.2]	Clostridiales	Roseburia	0	0	0	0	0	0	0	0	0	0	0	0	0
MH0427_GL0082769	type IV pilus assembly protein PilA	Bacteroidales	Prevotella	0	0	0	0	0	85891	11808	0	0	0	0	0	41966
MH0276_GL0108178	G2/mitotic-specific cyclin 1	Lactobacillales	Lactobacillus	0	0	0	0	0	0	0	0	0	0	0	0	0
MH0192_GL0115011	salicylate hydroxylase [EC:1.14.13.1]	Lactobacillales	Lactobacillus	0	0	0	0	0	0	0	0	0	0	0	0	0
SZEY-68A_GL0092134	salicylate hydroxylase [EC:1.14.13.1]	Bacteroidales	Prevotella	10391	21634	83427	15469	0	0	23616	14697	0	0	0	0	0
250twins_36390_GL0053496	250twins_36390_GL0053496	Clostridiales	Ruminococcus	0	0	0	0	0	0	0	0	0	0	0	0	0
T2D-198A_GL0035289	photosystem I P700 chlorophyll a apoprotein A2	Bifidobacteriales	Bifidobacterium	0	0	0	0	0	0	0	0	0	0	0	0	0
MH0092_GL0088682	MH0092_GL0088682	Clostridiales	Ruminococcus	0	0	0	0	0	0.78083	0	0	0	0	0	0	0
MH0001_GL0006667	MH0001_GL0006667	Bacteroidales	Prevotella	0	0	0	0	0	0	0	0	0	0	0	0	0
V1.UC22-1_GL0124072	V1.UC22-1_GL0124072	Clostridiales	Coprococcus	10391	0.72114	0	15469	0	0	0	0	0	0	0	0	0
V1.FI01_GL0020248	vanillate/4-hydroxybenzoate decarboxylase subunit C [EC:4.1.1.- 4.1.1.61]	Clostridiales	Ruminococcus	0	0	0.69523	0	0	0	0	0	0	0	0	0	0
MH0006_GL0023583	1,3-propanediol dehydrogenase [EC:1.1.1.202]	Acidaminococcales	Phascolarctobacterium	0	21634	41714	0	36565	0	31488	88183	0	0	0	0	0
O2.UC2-0_GL0002702	O2.UC2-0_GL0002702	Clostridiales	Faecalibacterium	0	0	0	15469	36565	31233	15744	0	0	0	0	0	0
DLF002_GL0035885	DLF002_GL0035885	Clostridiales	Eubacterium	0	0	0	0	21939	0	0	0	0	0	0	0	0
MH0239_GL0050269	MH0239_GL0050269	Bacteroidales	Bacteroides	62346	43269	0	0	0	0	0.78721	0	0	0	0	0	18246
MH0390_GL0007996	V/A-type H+/Na+-transporting ATPase subunit B	Clostridiales	Faecalibacterium	72737	0	76475	92814	65817	4685	39361	14697	36033	0	13501	0	10948
V1.UC31-0_GL0092569	formate dehydrogenase subunit gamma	Coriobacteriales	Collinsella	51955	17307	14.6	38672	16089	11712	18893	27925	23421	0	33752	0	0
MH0002_GL0059278	aconitate hydratase 2 / 2-methylisocitrate dehydratase [EC:4.2.1.3 4.2.1.99]	Clostridiales	Eubacterium	0	0.72114	0	30938	0.7313	0.78083	0	0	0	0	0	0	0
O2.UC17-1_GL0040485	O2.UC17-1_GL0040485	Lactobacillales	Streptococcus	51955	0	0	0	0	0	0	0	0	0	0	0	0
250twins_35707_GL0096617	2-oxoglutarate dehydrogenase E1 component [EC:1.2.4.2]	Clostridiales	Eubacterium	0	0	0	0	0	0	0	0	0	0	0	0	0
250twins_36521_GL0135675	1,3,7-trimethyluric acid 5-monooxygenase [EC:1.14.13.212]	Bacteroidales	Prevotella	0	0	48666	0	0	54658	31488	14697	90083	0	0	10959	72985
MH0090_GL0075084	F-type H+/Na+-transporting ATPase subunit alpha [EC:7.1.2.2 7.2.2.1]	Bacteroidales	Prevotella	0	0	0	92814	0	78083	86593	10288	23421	0	0	0	0
MH0161_GL0025949	MH0161_GL0025949	Bacteroidales	Bacteroides	0	0.72114	0	0	0	0	0	0	0	0	0	0	0
MH0270_GL0168309	formate dehydrogenase subunit gamma	Clostridiales	Roseburia	45.72	25961	27809	34032	0	0	0	0	0	0	0	0	45615
MH0426_GL0036863	acetaldehyde dehydrogenase [EC:1.2.1.10]	Clostridiales	Eubacterium	0	0	0.69523	15469	14626	0	0	0	0	0	0	0	0
MH0131_GL0036883	short-chain fatty acids transporter	Coriobacteriales	Collinsella	15586	64903	48666	61876	10238	23425	55105	10288	10.81	96636	67504	73061	14597
MH0356_GL0154431	MH0356_GL0154431	Clostridiales	Faecalibacterium	0	0	0	0	0	0	0	0	0	0	0	0	0
MH0448_GL0043791	MH0448_GL0043791	Bacteroidales	Bacteroides	0	14423	0	0	0	0	0	0	0	0	0	0	0
V1.UC21-0_GL0019586	V1.UC21-0_GL0019586	Bacteroidales	Prevotella	0	0	0.69523	0	0.7313	0	47233	0	0	0	0	0	18246
250twins_37100_GL0180174	250twins_37100_GL0180174	Acidaminococcales	Phascolarctobacterium	0	43269	0	0	0	0	0	0	0	0	0	0	0
NLM022_GL0073623	NLM022_GL0073623	Clostridiales	Ruminococcus	0	0	0.69523	15469	0	0	15744	14697	18017	0	0	0	0
NOM025_GL0021254	tRNA nucleotidyltransferase (CCA-adding enzyme) [EC:2.7.7.72 3.1.3.- 3.1.4.-]	Bacteroidales	Bacteroides	0	14423	0	0	0	0	0	0	0	0	0	0	0
MH0071_GL0047767	L-iditol 2-dehydrogenase [EC:1.1.1.14]	Clostridiales	Blautia	31173	14423	20857	15469	0	0	0	0	0	0	0	73061	91231
MH0003_GL0069974	MH0003_GL0069974	Clostridiales	Coprococcus	0	14423	27809	15469	0	0	0	0	0	56845	0	0	0
MH0454_GL0159481	MH0454_GL0159481	Bacteroidales	Alistipes	0	0	0	0	0	0	0	0	0	0	0	0	0
MH0384_GL0100870	MH0384_GL0100870	Clostridiales	Butyrivibrio	0	0	0	0	0	15617	0	0	0	0	0	0	0
250twins_36033_GL0294010	glucan endo-1,3-beta-D-glucosidase [EC:3.2.1.39]	Clostridiales	Roseburia	33251	17307	24333	0	0	0	0	58789	0	0	0	0	72985
MH0083_GL0025703	4-aminobutyrate aminotransferase [EC:2.6.1.19]	Clostridiales	Ruminococcus	0	0	0	0	0	0	0	0	0	0	0	0	0
DOF002_GL0015523	DOF002_GL0015523	Bacteroidales	Bacteroides	0	14423	0	0	0	0	0	0	0	0	0	0	0
O2.UC41-1_GL0035441	O2.UC41-1_GL0035441	Clostridiales	Blautia	0	0	0	0	0	0	0	0	0	0	0	0	0
MH0046_GL0042963	MH0046_GL0042963	Bacteroidales	Prevotella	0	0	41714	0	0	0	0	0	0	0	0	0	0
MH0433_GL0134337	adenylate kinase [EC:2.7.4.3]	Clostridiales	Ruminococcus	0	0	0	0	0	0	0	0	0	0	0	0	0
N044A_GL0024813	V-type H+-transporting ATPase subunit A [EC:7.1.2.2]	Bacteroidales	Bacteroides	10391	36057	0	77345	0	0	0	0	0	0	0	0	0
158479027-stool1_revised_scaffold19280_1_gene81797	158479027-stool1_revised_scaffold19280_1_gene81797	Clostridiales	Faecalibacterium	10391	14423	13905	10828	0	0	0	0	0	11369	0	0	0
MH0003_GL0045641	MH0003_GL0045641	Clostridiales	Coprococcus	0	0.72114	20857	0	0	0	0	0	0	0	0	0	0
V1.CD6-0-PT_GL0004314	diaminopimelate decarboxylase [EC:4.1.1.20]	Clostridiales	Dorea	0	14423	0	0	0	0	0	0	0	0	0	0	0
SZEY-69A_GL0039836	phosphoribosyl-AMP cyclohydrolase [EC:3.5.4.19]	Clostridiales	Eubacterium	0	21634	20857	0	21939	0	0	0	0	0	0	0	0
MH0165_GL0061575	cytochrome c oxidase subunit 6a	Bacteroidales	Prevotella	0	0	0	23203	0	0	0	88183	25223	0	0	0	0
MH0433_GL0080681	MH0433_GL0080681	Clostridiales	Clostridium	0	0	0	0	0	0	0	0	0	0	0	0	0
T2D-108A_GL0069061	T2D-108A_GL0069061	Clostridiales	Dorea	10391	14423	0	15469	0	0	0	0	0	0	0	0	0
MH0131_GL0034037	V-type H+-transporting ATPase subunit A [EC:7.1.2.2]	Desulfovibrionales	Desulfovibrio	10391	14423	0	15469	0	0	0	0	0	0	0	0	54739
250twins_37754_GL0073175	250twins_37754_GL0073175	Bacteroidales	Bacteroides	0	0	0	0	0	0	0	0	0	0	0	0	0
MH0385_GL0064995	MH0385_GL0064995	Clostridiales	Roseburia	31173	0	18076	0	0	0	0	0	0	0	0	0	20071
V1.CD8-0_GL0039822	V1.CD8-0_GL0039822	Bacteroidales	Bacteroides	10391	43269	0	0	0.7313	0	0	0	0	0	0	0	0
250twins_37299R1_GL0054136	F-type H+-transporting ATPase subunit gamma	Clostridiales	Ruminococcus	0	0.72114	0	0	21939	15617	15744	14697	0	0	13501	36531	0
O2.UC43-0_GL0036629	O2.UC43-0_GL0036629	Bacteroidales	Prevotella	41564	0	9038	10828	0.7313	39041	47233	0	0	0	13501	14612	0
DOF008_GL0021935	2-haloacid dehalogenase [EC:3.8.1.2]	Lactobacillales	Streptococcus	0	0	0	0	0	0	0	0	0	0	0	0	0
MH0003_GL0103156	MH0003_GL0103156	Bacteroidales	Bacteroides	10391	28846	0	0	0.7313	0	0	0	0	0	0	0	0
DLF012_GL0027861	large subunit ribosomal protein L10Ae	Lactobacillales	Enterococcus	83128	0	0	0	0	0	0	0	0	0	0	0	0
V1.UC17-2_GL0123387	20S proteasome subunit alpha 2 [EC:3.4.25.1]	Coriobacteriales	Collinsella	74815	21634	97332	13922	38028	10932	16531	17637	23421	51.16	50628	25571	18246
MH0394_GL0153976	glucan endo-1,3-beta-D-glucosidase [EC:3.2.1.39]	Clostridiales	Faecalibacterium	0	0	22942	0	0	0	14.17	0	0	0	0	0	0
MH0141_GL0054732	MH0141_GL0054732	Bacteroidales	Prevotella	0	0	13905	0	0	0	0	14697	0	0	0	0	0
MH0427_GL0083517	hippurate hydrolase [EC:3.5.1.32]	Bacteroidales	Prevotella	0	0	15.99	46407	0	70274	39361	44092	19818	0	0	0	12772
MH0133_GL0080622	MH0133_GL0080622	Clostridiales	Roseburia	0	0	0	0	0	0	0	0	0	0	0	0	0
V1.CD30-0_GL0110944	serine/threonine-protein phosphatase 2A catalytic subunit [EC:3.1.3.16]	Clostridiales	Ruminococcus	0	43269	20857	15469	0	0	0	0	0	0	0	0	18246
MH0003_GL0076383	MH0003_GL0076383	Bacteroidales	Bacteroides	0	0	0	0	0	0	0	0	0	0	0	0	0
MH0019_GL0032371	arginine decarboxylase [EC:4.1.1.19]	Clostridiales	Coprococcus	0	0	34761	0	0	0	0	0	0	0	0	0	0
MH0090_GL0064046	orotidine-5'-phosphate decarboxylase [EC:4.1.1.23]	Clostridiales	Eubacterium	0	0.72114	0	0	0	0	0	0	0	0	0	0	0
MH0009_GL0014455	MH0009_GL0014455	Clostridiales	Clostridium	0	0	0.69523	0	0	0	0	0	0	0	0	0	0
V1.CD34-0_GL0111676	succinate dehydrogenase / fumarate reductase, iron-sulfur subunit [EC:1.3.5.1 1.3.5.4]	Bacteroidales	Prevotella	0	10817	50056	0	0	0	0	38213	113.5	0	0	0	176.99
MH0283_GL0038631	F-type H+-transporting ATPase subunit a	Bacteroidales	Prevotella	10391	0.72114	76475	61876	0	78083	31488	16167	12612	0	0	0	21895
MH0003_GL0004328	MH0003_GL0004328	Bacteroidales	Bacteroides	0	64903	0	0	0	0	0	0	0	0	0	0	0
MH0139_GL0116428	MH0139_GL0116428	Lactobacillales	Lactobacillus	0	0	0	0	0	0	0	0	0	0	0	0	0
MH0325_GL0165282	arginine decarboxylase [EC:4.1.1.19]	Clostridiales	Faecalibacterium	10391	0	0	30938	0	0	15744	0	0	0	0	0	0
MH0032_GL0005696	MH0032_GL0005696	Clostridiales	Eubacterium	0	0	0	0	0	0	0	0	0	0	0	0	0
MH0002_GL0017503	MH0002_GL0017503	Clostridiales	Eubacterium	0	28846	0.69523	0	36565	0	0	0	0	0	0	0	0
V1.FI06_GL0218191	N4-(beta-N-acetylglucosaminyl)-L-asparaginase [EC:3.5.1.26]	Bacteroidales	Bacteroides	10391	21634	0	0	0	0	0	0	0	0	0	0	0
MH0364_GL0133631	MH0364_GL0133631	Clostridiales	Coprococcus	0	0	0	0	0	0	0	0	0	0	0	0	0
O2.UC11-2_GL0041094	O2.UC11-2_GL0041094	Clostridiales	Blautia	0	43269	0	0	51191	39041	0	0	0	0	0	0	0
MH0230_GL0071865	MH0230_GL0071865	Clostridiales	Blautia	0	0	0	30938	0	0	0	0	0	0	0	0	0
250twins_35741_GL0012743	250twins_35741_GL0012743	Bifidobacteriales	Bifidobacterium	0	0	0	0	0	0	0	0	0	0	0	0	0
MH0131_GL0110181	glucan endo-1,3-beta-D-glucosidase [EC:3.2.1.39]	Clostridiales	Coprococcus	11.43	15865	25028	12375	20476	10151	0	0	0	0	0	0	25545
ED16A_GL0066997	ED16A_GL0066997	Bacteroidales	Prevotella	20782	0	0	0	0	0	0	0	0	0	0	0	0
250twins_36020_GL0099065	4-aminobutyrate aminotransferase [EC:2.6.1.19]	Coriobacteriales	Collinsella	62346	36057	20857	15469	36565	15617	0.78721	44092	18017	11369	10126	73061	0
MH0389_GL0025499	N4-(beta-N-acetylglucosaminyl)-L-asparaginase [EC:3.5.1.26]	Bacteroidales	Prevotella	10391	21634	25028	12375	0	19521	78721	0	0	0	0	0	43791
MH0139_GL0036859	V-type H+-transporting ATPase subunit B	Lactobacillales	Lactobacillus	0	0	0.69523	0	0	0	0	0	0	0	0	0	0
250twins_37270_GL0061175	cytochrome c oxidase subunit 6a	Bacteroidales	Bacteroides	0	57691	0	0	0	0	0	0	0	0	0	0	0
MH0154_GL0094827	F-type H+-transporting ATPase subunit beta [EC:7.1.2.2]	Bacteroidales	Prevotella	10391	21634	55618	12375	21939	31233	55105	0	0	39791	67504	10959	43791
250twins_35524_GL0146794	250twins_35524_GL0146794	Clostridiales	Blautia	0	0	0	0	0	0	0	0	0	0	0	0	0
V1.CD32-0_GL0128136	glucokinase [EC:2.7.1.2]	Clostridiales	Coprococcus	94558	41826	33371	55688	58504	37.48	0	0	0	0	135.01	0	133.2
MH0001_GL0007280	checkpoint serine/threonine-protein kinase [EC:2.7.11.1]	Clostridiales	Eubacterium	0	43269	0	77345	0	0	0	0	0	0	0	0	0
MH0234_GL0094367	MH0234_GL0094367	Clostridiales	Eubacterium	0	0	0	46407	0	0	0	0	0	0	0	0	0
MH0270_GL0064014	MH0270_GL0064014	Clostridiales	Ruminococcus	0	0	0.69523	0	0	0.78083	0.78721	0	0	0	0	0	0
MH0004_GL0004215	MH0004_GL0004215	Bacteroidales	Bacteroides	0	64903	0	0	0	0	0	0	0	0	0	0	0
MH0088_GL0013095	MH0088_GL0013095	Clostridiales	Blautia	0	0	0	0	0	0	0	0	0	0	0	0	0
MH0018_GL0009923	urease subunit beta [EC:3.5.1.5]	Bacteroidales	Prevotella	0	0	10428	77345	0.7313	70274	55105	14697	18017	34107	33752	40184	40142
MH0041_GL0005567	succinate dehydrogenase / fumarate reductase, iron-sulfur subunit [EC:1.3.5.1 1.3.5.4]	Bacteroidales	Bacteroides	16626	16586	0	0	10238	0	0	0	0	0	0	0	0
MH0124_GL0029453	flagellar hook-length control protein FliK	Bacteroidales	Prevotella	0	0	48666	15469	0	31233	0	0	18017	0	0	0	18246
MH0002_GL0062814	MH0002_GL0062814	Clostridiales	Eubacterium	0	0	0	0	0	0	0	0	0	0	0	0	0
626939.HMPREF9443_01324	626939.HMPREF9443_01324	Acidaminococcales	Phascolarctobacterium	0	0	0.69523	0	0	0	0	0	0	0	0	0	0
MH0284_GL0119896	dCTP deaminase [EC:3.5.4.13]	Coriobacteriales	Collinsella	20782	0	0	0	0	0	0	0	0	0	0	0	0
764447348-stool2_revised_scaffold32913_3_gene37168	homoserine dehydrogenase [EC:1.1.1.3]	Clostridiales	Ruminococcus	0	0	0	0	0	23425	0	14697	0	0	0	0	0
250twins_37228_GL0009333	20S proteasome subunit alpha 2 [EC:3.4.25.1]	Bacteroidales	Bacteroides	0	17307	0	0	0	0	0	0	0	0	0	0	0
V1.FI11_GL0074921	NADH:ubiquinone reductase (H+-translocating) [EC:7.1.1.2]	Acidaminococcales	Acidaminococcus	0	0	0	0	0	0	0	0	0	0	0	0	0
MH0086_GL0077208	dihydroorotate dehydrogenase (fumarate) [EC:1.3.98.1]	Clostridiales	Clostridium	0	14423	0	0	0	0	0	0	0	0	0	0	0
NLM010_GL0084819	serine/threonine-protein phosphatase 2A catalytic subunit [EC:3.1.3.16]	Clostridiales	Roseburia	0	0	0	0	0	0	0	0	0	0	0	0	0
O2.UC53-0_GL0147096	O2.UC53-0_GL0147096	Clostridiales	Faecalibacterium	0	0	0	0	0	0	0	0	0	0	0	0	0
MH0427_GL0029657	methylenetetrahydrofolate dehydrogenase (NADP+) / methenyltetrahydrofolate cyclohydrolase [EC:1.5.1.5 3.5.4.9]	Bacteroidales	Prevotella	20782	36057	55618	30938	0.7313	4685	39361	44092	36033	0	0	25571	18246
MH0415_GL0002899	F-type H+-transporting ATPase subunit a	Clostridiales	Eubacterium	0	0.72114	20857	46407	0.7313	31233	0	0	0	0	0	0	0
MH0360_GL0102829	MH0360_GL0102829	Clostridiales	Eubacterium	0	0	0	0	0.7313	0	0	29394	0	0	67504	0	0
DLM005_GL0056174	DLM005_GL0056174	Veillonellales	Megasphaera	0	0	0	0	0	0	0	0	0	0	0	0	0
MH0003_GL0043951	MH0003_GL0043951	Clostridiales	Coprococcus	11.43	23077	14.6	10828	0	0	0	0	0	0	0	0	27369
160502038-stool1_revised_scaffold46706_2_gene133366	160502038-stool1_revised_scaffold46706_2_gene133366	Coriobacteriales	Collinsella	0	0	0	0	14626	0	0.78721	0	0	0	0	36531	0
[truncated: 14,288 more rows]

## Sheet: Additional Dataset S3
Additional Dataset S3. Raw gene counts at baseline in viremic controllers and non-controllers estimated using RSEM v1.3.0
[truncated: 58,452 more rows]

[truncated: 4 more sheets: Additional Dataset S4, Additional Dataset S5, Additional Dataset S6, Additional Dataset S7]
